# Supplementary material for: The monothiol glutaredoxin GrxD is essential for sensing iron starvation in Aspergillus fumigatus
Source: PLoS Genet. 2019 Sep 16;15(9):e1008379. doi: 10.1371/journal.pgen.1008379 (PMC6762210; doi:10.1371/journal.pgen.1008379)
Supplement: S1 Table — (XLSX) [file pgen.1008379.s011.xlsx]

## Sheet: PxylP_grxDvenus
															label-free quantification (LFQ) abundance PxylP:grxDvenus									label-free quantification (LFQ) abundance wt
Accession	Description	Coverage [%]	PSMs	Peptides	Unique Peptides	Razor Peptides	AAs	MW [kDa]	calc. pI	Modifications	Score MS Amanda 2.0	Score Sequest HT	Exp. q-value: Combined	Sum PEP Score	G-mFe-1	G-mFe-2	G-mFe-3	G-pFe-1	G-pFe-2	G-pFe-3	G-hFe-1	G-hFe-2	G-hFe-3	WT-mFe-1	WT-mFe-2	WT-mFe-3	WT-pFe-1	WT-pFe-2	WT-pFe-3	WT-hFe-1	WT-hFe-2	WT-hFe-3	G-mFe/ WT-mFe	G-pFe/ WT-pFe	G-hFe/ WT-hFe	Average [WT-mFe]	Average [G-mFe]	Average [WT-pFe]	Average [G-pFe]	Average [WT-hFe]	Average [G-hFe]
Afu1g15380	Afu1g15380 AspGDID:ASPL0000102603 COORDS:Chr1_A_fumigatus_Af293:4145785-4147890W, translated using codon table 1 (701 amino acids) Uncharacterized ORF; Ortholog of <i>A. nidulans FGSC A4</i> : AN10133, <i>A. niger CBS 513.88</i> : An01g13650, <i>Aspergillus wentii</i> : Aspwe1_0482639 and <i>Aspergillus sydowii</i> : Aspsy1_0191721	10	66	4	4	0	701	76.9	5.38		9334.44	105.16	0	32.163										3.17249e+07	1.46299e+07	5.03925e+06	6.41629e+07	2.00917e+08	8.54914e+06	1.35031e+08	2.09462e+08	4.81407e+06	#DIV/0!	#DIV/0!	#DIV/0!	1.71313e+07	#DIV/0!	9.12097e+07	#DIV/0!	1.16436e+08	#DIV/0!
Afu2g03730	Afu2g03730 AspGDID:ASPL0000103199 COORDS:Chr2_A_fumigatus_Af293:997517-996602C, translated using codon table 1 (257 amino acids) Uncharacterized ORF; Putative high affinity copper transporter; transcript up-regulated in hyphae upon exposure to neutrophils	10	58	3	3	0	257	28.3	7.87		8698.39	106.12	0	23.622				3.07441e+07	57353204	5.19849e+07							122266601	151955236	44010595		9.39014e+06		#DIV/0!	0.440188	#DIV/0!	#DIV/0!	#DIV/0!	1.06077e+08	4.66941e+07	9.39014e+06	#DIV/0!
Afu4g10650	Afu4g10650 AspGDID:ASPL0000106779 COORDS:Chr4_A_fumigatus_Af293:2781416-2780820C, translated using codon table 1 (198 amino acids) Uncharacterized ORF; Ortholog(s) have Mis6-Sim4 complex, cytosol, nucleus localization	16	56	3	3	0	198	21.9	4.93	Carbamidomethyl [C192]; Oxidation [M57]	8135.96	96.81	0	34.305										87254342	102789632		5.46764e+07	1.17255e+08		5.21015e+07	6.61268e+07	881350	#DIV/0!	#DIV/0!	#DIV/0!	95021987	#DIV/0!	8.59658e+07	#DIV/0!	3.97032e+07	#DIV/0!
Afu2g13760	Afu2g13760 AspGDID:ASPL0000104091 COORDS:Chr2_A_fumigatus_Af293:3572222-3573541W, translated using codon table 1 (421 amino acids) Uncharacterized ORF; Ortholog(s) have role in ascospore-type prospore assembly, prospore membrane biogenesis and prospore membrane localization	9	52	3	3	0	421	46.2	6.27	Oxidation [M412]	8121.66	70.77	0	23.19										7.20585e+07	1.00647e+08	1.23369e+07	3.31019e+07	1.42704e+08	6.75185e+07	9.39371e+07	190653862	4.1211e+07	#DIV/0!	#DIV/0!	#DIV/0!	6.16808e+07	#DIV/0!	8.11081e+07	#DIV/0!	1.08601e+08	#DIV/0!
Afu8g04880	Afu8g04880 AspGDID:ASPL0000110822 COORDS:Chr8_A_fumigatus_Af293:1123500-1121827C, translated using codon table 1 (482 amino acids) Uncharacterized ORF; Ortholog(s) have NEDD8-specific protease activity	4	44	2	2	0	482	53.6	7.14		5413.48	40.17	0	8.879										10880994	15919984	995166	2.9883e+07	11672805	1520615	19545133	38209646	2056786	#DIV/0!	#DIV/0!	#DIV/0!	9.26538e+06	#DIV/0!	1.43588e+07	#DIV/0!	1.99372e+07	#DIV/0!
Afu3g05470	Afu3g05470 AspGDID:ASPL0000104963 COORDS:Chr3_A_fumigatus_Af293:1317966-1318959W, translated using codon table 1 (311 amino acids) Uncharacterized ORF; Ortholog of <i>Neosartorya fischeri NRRL 181</i> : NFIA_071720 and <i>Aspergillus fumigatus A1163</i> : AFUB_043530	10	40	2	2	0	311	34.6	6.35		4507.18	51.3	0	14.912										8.47162e+06	20964323		20453663	20675810		2.744e+07	58660228		#DIV/0!	#DIV/0!	#DIV/0!	1.4718e+07	#DIV/0!	2.05647e+07	#DIV/0!	4.30501e+07	#DIV/0!
Afu6g05340	Afu6g05340 AspGDID:ASPL0000108989 COORDS:Chr6_A_fumigatus_Af293:1277161-1278561W, translated using codon table 1 (391 amino acids) Uncharacterized ORF; Ortholog(s) have tryptophan-tRNA ligase activity, role in mitochondrial tryptophanyl-tRNA aminoacylation and mitochondrion localization	9	36	3	3	0	391	43.8	9.63		4997.6	48.65	0	17.527										939027	2.04543e+07		5.26032e+06	3.60765e+07	2.62657e+06	2.02289e+07	97483353	4.89076e+06	#DIV/0!	#DIV/0!	#DIV/0!	1.06967e+07	#DIV/0!	1.46545e+07	#DIV/0!	4.08677e+07	#DIV/0!
Afu7g05260	Afu7g05260 AspGDID:ASPL0000110219 COORDS:Chr7_A_fumigatus_Af293:1249230-1250373W, translated using codon table 1 (304 amino acids) Uncharacterized ORF; Has domain(s) with predicted nucleic acid binding, nucleotide binding activity	27	34	5	5	0	304	34.4	8.72	Oxidation [M99; M115]; Carbamidomethyl [C96]	6414.5	73.52	0	58.95										799930	2.56412e+06	1.60895e+06	3.33356e+07	8.02826e+06	1.44561e+08		6533967	1.33421e+06	#DIV/0!	#DIV/0!	#DIV/0!	1.65767e+06	#DIV/0!	6.19749e+07	#DIV/0!	3.93409e+06	#DIV/0!
Afu3g09750	Afu3g09750 AspGDID:ASPL0000105373 COORDS:Chr3_A_fumigatus_Af293:2497773-2498771W, translated using codon table 1 (332 amino acids) Uncharacterized ORF; Ortholog(s) have role in cellular response to biotic stimulus, cellular response to starvation and filamentous growth of a population of unicellular organisms in response to biotic stimulus, <a href="#GOsection">more</a>	14	34	3	3	0	332	37.9	8.68		7423.45	77.9	0	23.832										30983905	4.04906e+07	282691	3.46488e+07	9.64597e+07	2.93439e+06	5.2457e+07	3.52526e+07		#DIV/0!	#DIV/0!	#DIV/0!	2.39191e+07	#DIV/0!	4.46809e+07	#DIV/0!	4.38548e+07	#DIV/0!
Afu1g13590	Afu1g13590 AspGDID:ASPL0000102427 COORDS:Chr1_A_fumigatus_Af293:3616337-3613291C, translated using codon table 1 (863 amino acids) Uncharacterized ORF; Ortholog(s) have enzyme inhibitor activity and role in actin cortical patch assembly, negative regulation of catalytic activity, septin cytoskeleton organization	8	32	4	4	0	863	93.9	6.24		4874.01	49.47	0	35.897										12697990	1.31633e+07	3.81922e+06	3.09032e+07	1.24118e+07	2.56373e+07	3.91584e+07	30201472	1.55756e+07	#DIV/0!	#DIV/0!	#DIV/0!	9.8935e+06	#DIV/0!	2.29841e+07	#DIV/0!	2.83118e+07	#DIV/0!
Afu4g04450	Afu4g04450 AspGDID:ASPL0000106263 COORDS:Chr4_A_fumigatus_Af293:1259085-1260509W, translated using codon table 1 (474 amino acids) Uncharacterized ORF; Ortholog of <i>A. nidulans FGSC A4</i> : AN7004, <i>A. niger CBS 513.88</i> : An14g00380, <i>A. oryzae RIB40</i> : AO090206000048, <i>Aspergillus wentii</i> : Aspwe1_0043225 and <i>Aspergillus sydowii</i> : Aspsy1_0034669	11	28	4	4	0	474	52.4	9	Oxidation [M344]	2715.57	30.54	0	16.93										2.13223e+07	2.19388e+07		3.43835e+07	2.02966e+07		2.24409e+07	34874691	324100	#DIV/0!	#DIV/0!	#DIV/0!	2.16305e+07	#DIV/0!	2.73401e+07	#DIV/0!	1.92132e+07	#DIV/0!
Afu2g06310	Afu2g06310 AspGDID:ASPL0000103454 COORDS:Chr2_A_fumigatus_Af293:1812863-1811223C, translated using codon table 1 (503 amino acids) Uncharacterized ORF; Ortholog(s) have ATP-dependent RNA helicase activity and role in endonucleolytic cleavage in ITS1 upstream of 5.8S rRNA from tricistronic rRNA transcript (SSU-rRNA, 5.8S rRNA, LSU-rRNA)	6	27	3	2	0	503	54.8	9.44		2641.48	27.98	0	7.67										164642			874570		139482	162785			#DIV/0!	#DIV/0!	#DIV/0!	164642	#DIV/0!	507026	#DIV/0!	162785	#DIV/0!
Afu5g12370	Afu5g12370 AspGDID:ASPL0000108292 COORDS:Chr5_A_fumigatus_Af293:3211382-3212609W, translated using codon table 1 (368 amino acids) Uncharacterized ORF; Ortholog(s) have histone methyltransferase activity (H3-K4 specific) activity	9	24	2	2	0	368	40.6	6.62	Carbamidomethyl [C290]	3031.16	35.4	0	13.198										9.98139e+06	4.47767e+06	1.03361e+07		9.18297e+06	1.5097e+07	8.66588e+06	6193788	10693828	#DIV/0!	#DIV/0!	#DIV/0!	8.26506e+06	#DIV/0!	1.214e+07	#DIV/0!	8.51783e+06	#DIV/0!
Afu3g07680	Afu3g07680 AspGDID:ASPL0000105174 COORDS:Chr3_A_fumigatus_Af293:1941416-1940148C, translated using codon table 1 (422 amino acids) Uncharacterized ORF; Putative ran GTPase activating protein	9	23	4	4	0	422	46.2	4.68		2684.76	30.18	0	17.088										6.78294e+06	1.78189e+07		2.83965e+07	1.83575e+07		7.97586e+06	1.72379e+07		#DIV/0!	#DIV/0!	#DIV/0!	1.23009e+07	#DIV/0!	2.3377e+07	#DIV/0!	1.26069e+07	#DIV/0!
Afu1g05420	Afu1g05420 AspGDID:ASPL0000101710 COORDS:Chr1_A_fumigatus_Af293:1553752-1558256W, translated using codon table 1 (1401 amino acids) Uncharacterized ORF; Ortholog(s) have role in cellular response to drug	5	19	5	5	0	1401	157.5	8.88	Acetyl [S2(100)]	1987.89	16.04	0	25.487										5.7303e+06	62326951		1.58652e+06	7.70772e+06		907636	4.92818e+06		#DIV/0!	#DIV/0!	#DIV/0!	3.40286e+07	#DIV/0!	4.64712e+06	#DIV/0!	2.91791e+06	#DIV/0!
Afu2g14130	Afu2g14130 AspGDID:ASPL0000104128 COORDS:Chr2_A_fumigatus_Af293:3695305-3700893W, translated using codon table 1 (1694 amino acids) Uncharacterized ORF; Ortholog(s) have thiol-dependent ubiquitin-specific protease activity, role in protein deubiquitination and cytosol, nucleus localization	2	19	3	3	0	1694	184.5	5.58		1853.66	16.46	0	13.72					1.08463e+06					1.78859e+07	2.25649e+07		2.53146e+07	2.1246e+07		2.4249e+07	2.37477e+07	840993	#DIV/0!	0.04659	#DIV/0!	2.02254e+07	#DIV/0!	2.32803e+07	1.08463e+06	1.62792e+07	#DIV/0!
Afu8g04180	Afu8g04180 AspGDID:ASPL0000110753 COORDS:Chr8_A_fumigatus_Af293:924709-927201W, translated using codon table 1 (812 amino acids) Uncharacterized ORF; Ortholog(s) have role in cellular response to glucose starvation and cytoplasm localization	6	18	3	3	0	812	87.8	6.79		2675.03	25.92	0	23.412										2.8038e+06	674010	1.43798e+06	1.32905e+07		5024154	1.16308e+07	3.59707e+06	650454	#DIV/0!	#DIV/0!	#DIV/0!	1.6386e+06	#DIV/0!	9.15734e+06	#DIV/0!	5.29278e+06	#DIV/0!
Afu4g10780	Afu4g10780 AspGDID:ASPL0000106791 COORDS:Chr4_A_fumigatus_Af293:2806494-2819008W, translated using codon table 1 (4039 amino acids) Uncharacterized ORF; Ortholog(s) have nucleus localization	1	18	3	3	0	4039	450.5	5		2274.85	24.02	0	15.135										1.52221e+07	3.05703e+07		3.98055e+06	2.38147e+06		4.54909e+06	6427747		#DIV/0!	#DIV/0!	#DIV/0!	2.28962e+07	#DIV/0!	3.18101e+06	#DIV/0!	5.48842e+06	#DIV/0!
Afu3g06950	Afu3g06950 AspGDID:ASPL0000105106 COORDS:Chr3_A_fumigatus_Af293:1741322-1740012C, translated using codon table 1 (395 amino acids) Uncharacterized ORF; Ortholog(s) have cytosol, nucleus, plasma membrane localization	6	18	2	2	0	395	43.6	9.6		1844.79	12.83	0	10.767										540624	7.68145e+06	2.22678e+06	2.92022e+06	15718129	8.62681e+06	8.00109e+06	18099849	8.88907e+06	#DIV/0!	#DIV/0!	#DIV/0!	3.48295e+06	#DIV/0!	9.08839e+06	#DIV/0!	1.16633e+07	#DIV/0!
Afu1g17250	rodB AspGDID:ASPL0000102790 COORDS:Chr1_A_fumigatus_Af293:4715931-4715328C, translated using codon table 1 (183 amino acids) Uncharacterized ORF; Conidial cell wall hydrophobin involved in conidial cell wall composition; not required for normal rodlet layer; protein repressed by amphotericin B; upregulated in biofilm vs planktonic culture; repressed by exposure to artemisinin	20	17	3	3	0	183	19.6	8.43	Carbamidomethyl [C42; C50; C51; C107; C113; C114]	1512.67	6.15	0	14.082							86573.7			18638.7	7.99448e+06			1.516e+06					#DIV/0!	#DIV/0!	#DIV/0!	4.00656e+06	#DIV/0!	1.516e+06	#DIV/0!	#DIV/0!	86573.7
Afu5g07710	Afu5g07710 AspGDID:ASPL0000107843 COORDS:Chr5_A_fumigatus_Af293:1926229-1921254C, translated using codon table 1 (1639 amino acids) Uncharacterized ORF; Ortholog(s) have role in conidium formation, microtubule cytoskeleton organization, nuclear migration and plasma membrane localization	4	16	5	5	0	1639	179.9	5.74		2048.64	15.28	0	32.586										721300		384086	8.69914e+06		3.62107e+06	1.72124e+07	4.40062e+06	3.29561e+06	#DIV/0!	#DIV/0!	#DIV/0!	552693	#DIV/0!	6.1601e+06	#DIV/0!	8.30287e+06	#DIV/0!
Afu1g04210	Afu1g04210 AspGDID:ASPL0000101588 COORDS:Chr1_A_fumigatus_Af293:1202857-1199114C, translated using codon table 1 (1225 amino acids) Uncharacterized ORF; Ortholog(s) have cytosol, nuclear envelope localization	4	16	4	4	0	1225	139.5	6.44		1475.48	20.43	0	14.309										1.5981e+06	1.79558e+07		2.36941e+06	8.36248e+06		1.90004e+06	1.7629e+07		#DIV/0!	#DIV/0!	#DIV/0!	9.77695e+06	#DIV/0!	5.36595e+06	#DIV/0!	9.76451e+06	#DIV/0!
Afu1g15390	Afu1g15390 AspGDID:ASPL0000102604 COORDS:Chr1_A_fumigatus_Af293:4149909-4150772W, translated using codon table 1 (222 amino acids) Uncharacterized ORF; Ortholog(s) have cytosol, nucleus localization	14	16	2	2	0	222	24.3	9.6		2672.9	27.73	0	24.235						2180508				1.17238e+06	9.71719e+06	1.40518e+06	33542529	3.86031e+06		4.26903e+06	2.89172e+06		#DIV/0!	0.116596	#DIV/0!	4.09825e+06	#DIV/0!	1.87014e+07	2180508	3.58037e+06	#DIV/0!
Afu4g03810	Afu4g03810 AspGDID:ASPL0000106200 COORDS:Chr4_A_fumigatus_Af293:1069716-1070877W, translated using codon table 1 (346 amino acids) Uncharacterized ORF; Ortholog of <i>A. nidulans FGSC A4</i> : AN10892, <i>A. niger CBS 513.88</i> : An14g01080, <i>A. oryzae RIB40</i> : AO090011000345, <i>Neosartorya fischeri NRRL 181</i> : NFIA_029590 and <i>Aspergillus wentii</i> : Aspwe1_0115073	7	16	2	2	0	346	38.8	7.46		1778.55	19.84	0	9.685										3.59192e+06	4326058	2.49679e+06	1.28286e+06		1.06415e+07	2.40869e+06	8531904	5926003	#DIV/0!	#DIV/0!	#DIV/0!	3.47159e+06	#DIV/0!	5.96217e+06	#DIV/0!	5.6222e+06	#DIV/0!
Afu6g07120	nudC AspGDID:ASPL0000109074 COORDS:Chr6_A_fumigatus_Af293:1600128-1600861W, translated using codon table 1 (200 amino acids) Uncharacterized ORF; Essential protein involved in nuclear movement	15	16	2	2	0	200	22.7	5.11		1977.95	21.5	0	13.94										7.62475e+06	3.11732e+07	413191	3.32815e+07	28010604	5.25616e+06	1.07554e+07	1.77719e+07		#DIV/0!	#DIV/0!	#DIV/0!	1.30704e+07	#DIV/0!	2.21828e+07	#DIV/0!	1.42637e+07	#DIV/0!
Afu6g07840	Afu6g07840 AspGDID:ASPL0000109144 COORDS:Chr6_A_fumigatus_Af293:1802681-1802007C, translated using codon table 1 (204 amino acids) Uncharacterized ORF; Ortholog(s) have peptide-methionine (R)-S-oxide reductase activity, role in cellular response to oxidative stress and cytosol, mitochondrion, nucleus localization	13	16	2	2	0	204	22.7	8.46		1390.08	17.79	0	10.808										9.46814e+06	11582322	7.13392e+06	1.58988e+07	1.08508e+07	4.65897e+07	16970509	24908026	14066345	#DIV/0!	#DIV/0!	#DIV/0!	9.39479e+06	#DIV/0!	2.44464e+07	#DIV/0!	1.86483e+07	#DIV/0!
Afu5g12610	Afu5g12610 AspGDID:ASPL0000108315 COORDS:Chr5_A_fumigatus_Af293:3267564-3268803W, translated using codon table 1 (393 amino acids) Uncharacterized ORF; Has domain(s) with predicted transferase activity and role in biosynthetic process	5	16	2	2	0	393	43.5	8.53	Oxidation [M349]	1785.25	17.16	0.001	5.988										9.73487e+06	1.79484e+07	2.95476e+06	7.7004e+06	2.22027e+07	6.54935e+06	10314806	2.41388e+07	5980131	#DIV/0!	#DIV/0!	#DIV/0!	1.02127e+07	#DIV/0!	12150808	#DIV/0!	1.34779e+07	#DIV/0!
Afu4g10480	Afu4g10480 AspGDID:ASPL0000106762 COORDS:Chr4_A_fumigatus_Af293:2747037-2746753C, translated using codon table 1 (94 amino acids) Uncharacterized ORF; Ortholog(s) have structural constituent of ribosome activity and mitochondrial large ribosomal subunit localization	30	14	2	2	0	94	10.8	9.82	Oxidation [M32; M48]	2282.08	9.4	0	11.415										1.1917e+06	1.93834e+06	592575	2.04218e+06	3801669	4.00046e+06	3385082	4.17443e+06	5.94988e+06	#DIV/0!	#DIV/0!	#DIV/0!	1.24087e+06	#DIV/0!	3.28144e+06	#DIV/0!	4.50313e+06	#DIV/0!
Afu1g13060	Afu1g13060 AspGDID:ASPL0000102374 COORDS:Chr1_A_fumigatus_Af293:3466888-3463581C, translated using codon table 1 (1079 amino acids) Uncharacterized ORF; Ortholog(s) have role in circadian rhythm, hyphal growth, regulation of mRNA stability involved in response to oxidative stress and cytosol localization	2	14	2	2	0	1079	118.6	6.9		1756.8	18.96	0	9.723										8.42427e+06	12355839		1.9525e+06	6812471		6.06959e+06			#DIV/0!	#DIV/0!	#DIV/0!	1.03901e+07	#DIV/0!	4.38249e+06	#DIV/0!	6.06959e+06	#DIV/0!
Afu2g13080	Afu2g13080 AspGDID:ASPL0000104022 COORDS:Chr2_A_fumigatus_Af293:3359910-3360395W, translated using codon table 1 (161 amino acids) Uncharacterized ORF; Ortholog(s) have bis(5'-adenosyl)-hexaphosphatase activity, bis(5'-adenosyl)-pentaphosphatase activity, diphosphoinositol-polyphosphate diphosphatase activity and endopolyphosphatase activity, <a href="#GOsection">more</a>	20	12	2	2	0	161	17.7	7.39	Oxidation [M95]	1550.23	18	0	11.002						2.58929e+06									871579	3.02581e+06	1.05287e+07	2847660	#DIV/0!	2.97081	#DIV/0!	#DIV/0!	#DIV/0!	871579	2.58929e+06	5.4674e+06	#DIV/0!
Afu2g09190	Afu2g09190 AspGDID:ASPL0000103637 COORDS:Chr2_A_fumigatus_Af293:2357085-2355095C, translated using codon table 1 (640 amino acids) Uncharacterized ORF; Ortholog of <i>A. nidulans FGSC A4</i> : AN6081, AN0849, <i>A. fumigatus Af293</i> : Afu1g15080, <i>A. niger CBS 513.88</i> : An01g13240, An12g04840 and <i>A. oryzae RIB40</i> : AO090005001220, AO090011000776	12	12	4	4	0	640	70.4	6.9	Oxidation [M459; M520]	2243.91	21.33	0	32.325												424524	1834262		6.80231e+06			1.0845e+07	#DIV/0!	#DIV/0!	#DIV/0!	424524	#DIV/0!	4.31829e+06	#DIV/0!	1.0845e+07	#DIV/0!
Afu1g07400	Afu1g07400 AspGDID:ASPL0000101905 COORDS:Chr1_A_fumigatus_Af293:2096687-2097889W, translated using codon table 1 (378 amino acids) Uncharacterized ORF; Has domain(s) with predicted role in anaphase-promoting complex-dependent catabolic process, regulation of mitotic metaphase/anaphase transition and anaphase-promoting complex localization	10	12	2	2	0	378	41.7	4.23		2005.11	17.22	0	21.169					318744					5.69135e+06	1.00588e+07		8.54203e+06	1.46103e+07		9.09963e+06	1.6099e+06		#DIV/0!	0.0275346	#DIV/0!	7.87506e+06	#DIV/0!	1.15761e+07	318744	5354762	#DIV/0!
Afu5g14330	Afu5g14330 AspGDID:ASPL0000108483 COORDS:Chr5_A_fumigatus_Af293:3736520-3737853W, translated using codon table 1 (409 amino acids) Uncharacterized ORF; 12-oxophytodienoate reductase; transcript induced by exposure to human airway epithelial cells	6	12	2	2	0	409	46	5.85		1272.02	12.06	0	8.955												141613	3.98995e+07			929362			#DIV/0!	#DIV/0!	#DIV/0!	141613	#DIV/0!	3.98995e+07	#DIV/0!	929362	#DIV/0!
Afu8g04300	Afu8g04300 AspGDID:ASPL0000110765 COORDS:Chr8_A_fumigatus_Af293:961929-958366C, translated using codon table 1 (1187 amino acids) Uncharacterized ORF; Ortholog of <i>A. nidulans FGSC A4</i> : AN1437, <i>A. niger CBS 513.88</i> : An16g08780, <i>A. oryzae RIB40</i> : AO090103000047, <i>Aspergillus wentii</i> : Aspwe1_0175158 and <i>Aspergillus sydowii</i> : Aspsy1_0144982	2	12	2	2	0	1187	129.9	6.07		1357.02	14.4	0	12.561										1.61288e+07	29949626	254624		7.14763e+06		5047737	2.03224e+07	2.29594e+06	#DIV/0!	#DIV/0!	#DIV/0!	1.54443e+07	#DIV/0!	7.14763e+06	#DIV/0!	9.22204e+06	#DIV/0!
Afu1g16440	Afu1g16440 AspGDID:ASPL0000102707 COORDS:Chr1_A_fumigatus_Af293:4460302-4457984C, translated using codon table 1 (691 amino acids) Uncharacterized ORF; Has domain(s) with predicted ATP binding, ATPase activity, nucleoside-triphosphatase activity, nucleotide binding activity	4	11	2	2	0	691	77.3	8.07		1468.37	12	0	14.436											3.31885e+06								#DIV/0!	#DIV/0!	#DIV/0!	3.31885e+06	#DIV/0!	#DIV/0!	#DIV/0!	#DIV/0!	#DIV/0!
Afu4g02940	Afu4g02940 AspGDID:ASPL0000106112 COORDS:Chr4_A_fumigatus_Af293:825730-823120C, translated using codon table 1 (310 amino acids) Uncharacterized ORF; Has domain(s) with predicted DNA binding transcription factor activity, sequence-specific DNA binding activity and role in regulation of transcription, DNA-templated	9	11	2	2	0	310	33.5	8.16		996.54	13.77	0	10.091												744471			4526424				#DIV/0!	#DIV/0!	#DIV/0!	744471	#DIV/0!	4526424	#DIV/0!	#DIV/0!	#DIV/0!
Afu5g13510	Afu5g13510 AspGDID:ASPL0000108404 COORDS:Chr5_A_fumigatus_Af293:3546669-3545011C, translated using codon table 1 (476 amino acids) Uncharacterized ORF; Ortholog(s) have Prp19 complex, cytosol, nuclear envelope, post-mRNA release spliceosomal complex localization	8	10	2	2	0	476	50.1	5.2	Oxidation [M1; M145]; Carbamidomethyl [C3]	2653.88	18.55	0	26.398													1.03893e+06	957543		2.90237e+06	19702796		#DIV/0!	#DIV/0!	#DIV/0!	#DIV/0!	#DIV/0!	998239	#DIV/0!	1.13026e+07	#DIV/0!
Afu4g09400	ap3 AspGDID:ASPL0000106655 COORDS:Chr4_A_fumigatus_Af293:2460646-2463172W, translated using codon table 1 (638 amino acids) Uncharacterized ORF; Putative protease	4	10	2	2	0	638	67.8	5.85		1334.58	11.75	0	10.59										1.5554e+06	3.30282e+06	1.79186e+06	2.78548e+06	3.23817e+06	2.42256e+06		2.07919e+06		#DIV/0!	#DIV/0!	#DIV/0!	2.2167e+06	#DIV/0!	2.8154e+06	#DIV/0!	2.07919e+06	#DIV/0!
Afu2g12460	Afu2g12460 AspGDID:ASPL0000103960 COORDS:Chr2_A_fumigatus_Af293:3201519-3201067C, translated using codon table 1 (150 amino acids) Uncharacterized ORF; Ortholog(s) have role in mitochondrial respiratory chain complex II assembly and mitochondrial matrix localization	22	9	2	2	0	150	16.6	9.58		918.58	2.76	0	8.963													223830		4.15581e+06				#DIV/0!	#DIV/0!	#DIV/0!	#DIV/0!	#DIV/0!	2.18982e+06	#DIV/0!	#DIV/0!	#DIV/0!
Afu6g06740	Afu6g06740 AspGDID:ASPL0000109036 COORDS:Chr6_A_fumigatus_Af293:1472829-1469546C, translated using codon table 1 (1006 amino acids) Uncharacterized ORF; Endoplasmic reticulum calcium ATPase; transcript induced by exposure to human airway epithelial cells	3	9	2	2	0	1006	109.2	5.38	Carbamidomethyl [C431; C518]	986.04	9.22	0	11.201										778012	3.54682e+06			666414			1.00899e+07		#DIV/0!	#DIV/0!	#DIV/0!	2.16241e+06	#DIV/0!	666414	#DIV/0!	1.00899e+07	#DIV/0!
Afu8g04570	Afu8g04570 AspGDID:ASPL0000110792 COORDS:Chr8_A_fumigatus_Af293:1042481-1044659W, translated using codon table 1 (613 amino acids) Uncharacterized ORF; Ortholog(s) have nucleus localization	6	9	2	2	0	613	67.2	5.29		2164.7	12.25	0	18.66													19756584			302810			#DIV/0!	#DIV/0!	#DIV/0!	#DIV/0!	#DIV/0!	19756584	#DIV/0!	302810	#DIV/0!
Afu5g11600	Afu5g11600 AspGDID:ASPL0000108217 COORDS:Chr5_A_fumigatus_Af293:2981277-2978614C, translated using codon table 1 (838 amino acids) Uncharacterized ORF; Ortholog(s) have role in cellular protein localization, mitotic actomyosin contractile ring assembly and actomyosin contractile ring, cytosol, nucleus, polysome localization	4	9	3	2	0	838	90.6	6.07	Acetyl [S549(100)]	945.24	8.19	0	10.975										10267695	15797983		1.52619e+06	7.52655e+06					#DIV/0!	#DIV/0!	#DIV/0!	13032839	#DIV/0!	4.52637e+06	#DIV/0!	#DIV/0!	#DIV/0!
Afu2g03320	Afu2g03320 AspGDID:ASPL0000103161 COORDS:Chr2_A_fumigatus_Af293:874373-876315W, translated using codon table 1 (554 amino acids) Uncharacterized ORF; Ortholog of <i>A. nidulans FGSC A4</i> : AN4498, <i>A. niger CBS 513.88</i> : An07g07800, <i>A. oryzae RIB40</i> : AO090120000253, <i>Aspergillus wentii</i> : Aspwe1_0028102 and <i>Aspergillus sydowii</i> : Aspsy1_0062404	7	8	2	2	0	554	60.5	4.92		800.91	0	0	7.271										85002			1.64538e+06			711576			#DIV/0!	#DIV/0!	#DIV/0!	85002	#DIV/0!	1.64538e+06	#DIV/0!	711576	#DIV/0!
Afu1g03710	Afu1g03710 AspGDID:ASPL0000101541 COORDS:Chr1_A_fumigatus_Af293:1076799-1078233W, translated using codon table 1 (433 amino acids) Uncharacterized ORF; Ortholog of <i>A. nidulans FGSC A4</i> : AN4021, <i>A. niger CBS 513.88</i> : An18g04010, <i>Aspergillus wentii</i> : Aspwe1_0104536, <i>Aspergillus sydowii</i> : Aspsy1_0088999 and <i>Aspergillus terreus NIH2624</i> : ATET_03838	6	8	2	2	0	433	45.9	8.15		1023.47	12.97	0	11.655													1.01034e+06		7.08824e+06			704837	#DIV/0!	#DIV/0!	#DIV/0!	#DIV/0!	#DIV/0!	4.04929e+06	#DIV/0!	704837	#DIV/0!
Afu8g04740	Afu8g04740 AspGDID:ASPL0000110808 COORDS:Chr8_A_fumigatus_Af293:1085263-1078634C, translated using codon table 1 (2209 amino acids) Uncharacterized ORF; Ortholog(s) have role in spliceosomal conformational changes to generate catalytic conformation and U5 snRNP, cytosol, post-mRNA release spliceosomal complex localization	2	8	3	3	0	2209	249.7	5.35		763.64	9.79	0	16.311										1.02207e+06	1.59948e+07		1.88515e+06	6.74898e+06			3.34876e+06		#DIV/0!	#DIV/0!	#DIV/0!	8.50844e+06	#DIV/0!	4.31706e+06	#DIV/0!	3.34876e+06	#DIV/0!
Afu6g02330	Afu6g02330 AspGDID:ASPL0000108688 COORDS:Chr6_A_fumigatus_Af293:421594-420126C, translated using codon table 1 (379 amino acids) Uncharacterized ORF; Has domain(s) with predicted RNA polymerase II transcription factor activity, sequence-specific DNA binding, zinc ion binding activity, role in regulation of transcription, DNA-templated and nucleus localization	13	8	2	2	0	379	41.1	8.91	Oxidation [M328]; Acetyl [S2(100)]	1920.38	14.99	0	17.116															1.29242e+07				#DIV/0!	#DIV/0!	#DIV/0!	#DIV/0!	#DIV/0!	1.29242e+07	#DIV/0!	#DIV/0!	#DIV/0!
Afu5g07030	Afu5g07030 AspGDID:ASPL0000107778 COORDS:Chr5_A_fumigatus_Af293:1742834-1741458C, translated using codon table 1 (433 amino acids) Uncharacterized ORF; Ortholog(s) have cyclin-dependent protein kinase activating kinase regulator activity, cyclin-dependent protein serine/threonine kinase activator activity	4	8	2	2	0	433	48.1	8.25		723.97	5.84	0	6.817										1.9048e+06	1.82152e+06	1.25e+06	895747	2.52391e+06	1.85101e+06	1.96374e+06	5.02881e+06	2.30211e+06	#DIV/0!	#DIV/0!	#DIV/0!	1.65877e+06	#DIV/0!	1.75689e+06	#DIV/0!	3.09822e+06	#DIV/0!
Afu1g03590	Afu1g03590 AspGDID:ASPL0000101529 COORDS:Chr1_A_fumigatus_Af293:1034731-1038222W, translated using codon table 1 (1045 amino acids) Uncharacterized ORF; Ortholog(s) have protein transporter activity and role in cellular response to drug, poly(A)+ mRNA export from nucleus, transcription factor import into nucleus	3	8	2	2	0	1045	118.5	5.5		1566.45	15.05	0	15.892										3.31597e+06	9.58683e+06		1.20597e+06	5.34048e+06			1.24086e+07		#DIV/0!	#DIV/0!	#DIV/0!	6.4514e+06	#DIV/0!	3.27322e+06	#DIV/0!	1.24086e+07	#DIV/0!
Afu6g02230	glkA AspGDID:ASPL0000108678 COORDS:Chr6_A_fumigatus_Af293:395467-393918C, translated using codon table 1 (493 amino acids) Verified ORF; Putative glucokinase; conidia-enriched protein; transcripts extremely abundant in resting conidia, levels decline during germination; transcript induced by exposure to human airway epithelial cells	5	8	2	2	0	493	54.4	5.5		1073.44	11.77	0	13.805										1.61972e+06	875290		2.84885e+07	1.8152e+06	665439	1.92738e+06	1.19228e+07	852474	#DIV/0!	#DIV/0!	#DIV/0!	1.24751e+06	#DIV/0!	1.0323e+07	#DIV/0!	4.9009e+06	#DIV/0!
Afu2g11560	Afu2g11560 AspGDID:ASPL0000103870 COORDS:Chr2_A_fumigatus_Af293:2977257-2975926C, translated using codon table 1 (385 amino acids) Uncharacterized ORF; Ortholog(s) have UDP-glucose:hexose-1-phosphate uridylyltransferase activity, role in UDP-D-galactose biosynthetic process, galactose metabolic process, protein galactosylation and cytosol, nucleus localization	6	7	2	2	0	385	43.7	6.6		902.11	9.85	0	7.873											344965		1.83095e+06				6.02493e+06		#DIV/0!	#DIV/0!	#DIV/0!	344965	#DIV/0!	1.83095e+06	#DIV/0!	6.02493e+06	#DIV/0!
Afu4g11820	Afu4g11820 AspGDID:ASPL0000106890 COORDS:Chr4_A_fumigatus_Af293:3122501-3121202C, translated using codon table 1 (407 amino acids) Uncharacterized ORF; Ortholog(s) have ATPase activity, GTPase activity, role in RNA polymerase II complex import to nucleus, mitotic sister chromatid cohesion and DNA-directed RNA polymerase II, core complex, cytosol localization	8	6	2	2	0	407	44.8	4.68		719.7	7.88	0	12.337														995807			7131832		#DIV/0!	#DIV/0!	#DIV/0!	#DIV/0!	#DIV/0!	995807	#DIV/0!	7131832	#DIV/0!
Afu2g16240	Afu2g16240 AspGDID:ASPL0000104342 COORDS:Chr2_A_fumigatus_Af293:4308504-4312395W, translated using codon table 1 (1251 amino acids) Uncharacterized ORF; Ortholog(s) have Ras guanyl-nucleotide exchange factor activity	2	6	2	2	0	1251	140.3	5.59		705.65	7.02	0	9.286										498221	569790		326021	606054		813152	2.6532e+06		#DIV/0!	#DIV/0!	#DIV/0!	534005	#DIV/0!	466038	#DIV/0!	1733178	#DIV/0!
Afu8g00530	Afu8g00530 AspGDID:ASPL0000110493 COORDS:Chr8_A_fumigatus_Af293:116555-115218C, translated using codon table 1 (445 amino acids) Uncharacterized ORF; Putative alpha/beta hydrolase; member of the pseurotin A gene cluster; hypoxia induced protein	4	6	2	2	0	445	49.1	5.82		623.93	6.54	0	8.761										5062305	15871774								#DIV/0!	#DIV/0!	#DIV/0!	1.0467e+07	#DIV/0!	#DIV/0!	#DIV/0!	#DIV/0!	#DIV/0!
Afu2g08550	pin1 AspGDID:ASPL0000103574 COORDS:Chr2_A_fumigatus_Af293:2195882-2196602W, translated using codon table 1 (177 amino acids) Verified ORF; Parvulin-like peptidyl-prolyl cis-trans isomerase; conidia-enriched protein; hypoxia repressed	13	6	2	2	0	177	19.6	6.8		523.57	6.53	0	7.42										2.58699e+06	6.37255e+06	1.24427e+06	4.68781e+06	3.03536e+06	2.27703e+06	2.46399e+06	9764223	1.41051e+06	#DIV/0!	#DIV/0!	#DIV/0!	3.40127e+06	#DIV/0!	3.3334e+06	#DIV/0!	4546241	#DIV/0!
Afu2g15970	Afu2g15970 AspGDID:ASPL0000104314 COORDS:Chr2_A_fumigatus_Af293:4222928-4226090W, translated using codon table 1 (970 amino acids) Uncharacterized ORF; Phosphatidylethanolamine N-methyltransferase; no human homolog	4	6	2	2	0	970	109.3	7.25		816.81	6.9	0	10.648															5.76381e+06			3.63759e+06	#DIV/0!	#DIV/0!	#DIV/0!	#DIV/0!	#DIV/0!	5.76381e+06	#DIV/0!	3.63759e+06	#DIV/0!
Afu1g05560	Afu1g05560 AspGDID:ASPL0000101724 COORDS:Chr1_A_fumigatus_Af293:1596516-1594882C, translated using codon table 1 (368 amino acids) Uncharacterized ORF; Ortholog(s) have GTP binding activity and role in cytoplasmic translation, filamentous growth, positive regulation of cellular response to amino acid starvation	7	5	2	2	0	368	40.4	8.91		318.84	2.18	0.001	4.962										702102	557750	296650	1.4596e+06	1.92856e+06		1.07768e+06			#DIV/0!	#DIV/0!	#DIV/0!	518834	#DIV/0!	1.69408e+06	#DIV/0!	1.07768e+06	#DIV/0!
Afu1g10940	sskB AspGDID:ASPL0000102157 COORDS:Chr1_A_fumigatus_Af293:2857650-2861927W, translated using codon table 1 (1407 amino acids) Uncharacterized ORF; Putative MAP kinase kinase kinase involved in the HOG (high-osmolarity glycerol) response	2	4	2	2	0	1407	158.2	6.51		629.62	6.47	0	15.33								3.03209e+06			7.75615e+06								#DIV/0!	#DIV/0!	#DIV/0!	7.75615e+06	#DIV/0!	#DIV/0!	#DIV/0!	#DIV/0!	3.03209e+06
Afu1g09890	Afu1g09890 AspGDID:ASPL0000102055 COORDS:Chr1_A_fumigatus_Af293:2563236-2563608W, translated using codon table 1 (81 amino acids) Uncharacterized ORF; Protein with Yap1-dependent induction in response to hydrogen peroxide; calcium downregulated	17	4	2	2	0	81	9.2	6.37		637.38	6.13	0	16.553													6.91741e+06						#DIV/0!	#DIV/0!	#DIV/0!	#DIV/0!	#DIV/0!	6.91741e+06	#DIV/0!	#DIV/0!	#DIV/0!
Afu7g03690	Afu7g03690 AspGDID:ASPL0000110064 COORDS:Chr7_A_fumigatus_Af293:791119-792132W, translated using codon table 1 (304 amino acids) Uncharacterized ORF; Ortholog(s) have enzyme activator activity, telomerase inhibitor activity, role in box C/D snoRNA 3'-end processing, negative regulation of telomere maintenance via telomerase and nucleolus, nucleoplasm localization	11	4	2	2	0	304	34	9.88		483.54	2.43	0	9.789										804929	709366		746431	2.58639e+06	1.84474e+06			105184	#DIV/0!	#DIV/0!	#DIV/0!	757148	#DIV/0!	1.72585e+06	#DIV/0!	105184	#DIV/0!
Afu2g16550	Afu2g16550 AspGDID:ASPL0000104374 COORDS:Chr2_A_fumigatus_Af293:4420733-4421323W, translated using codon table 1 (196 amino acids) Uncharacterized ORF; Ortholog of <i>A. nidulans FGSC A4</i> : AN7328, <i>A. niger CBS 513.88</i> : An03g03580, <i>A. oryzae RIB40</i> : AO090102000183, <i>Aspergillus wentii</i> : Aspwe1_0039308 and <i>Aspergillus sydowii</i> : Aspsy1_0140287	14	4	2	2	0	196	22.4	7.06		444.65	4.98	0	8.165														3216260		2.71839e+06		1.29292e+06	#DIV/0!	#DIV/0!	#DIV/0!	#DIV/0!	#DIV/0!	3216260	#DIV/0!	2005659	#DIV/0!
Afu2g11000	Afu2g11000 AspGDID:ASPL0000103815 COORDS:Chr2_A_fumigatus_Af293:2826693-2828577W, translated using codon table 1 (562 amino acids) Uncharacterized ORF; Ortholog(s) have RNA polymerase II C-terminal domain phosphoserine binding, chromatin binding, transcription factor activity and RNA polymerase II core promoter sequence-specific, <a href="#GOsection">more</a>	4	4	2	2	0	562	62.2	5.52		334.29	4.12	0.001	5.849										2.54718e+06	8.37092e+06		606920	4.58016e+06		2.60002e+06	4.29026e+06		#DIV/0!	#DIV/0!	#DIV/0!	5.45905e+06	#DIV/0!	2.59354e+06	#DIV/0!	3.44514e+06	#DIV/0!
Afu3g08090	Afu3g08090 AspGDID:ASPL0000105212 COORDS:Chr3_A_fumigatus_Af293:2068741-2069819W, translated using codon table 1 (261 amino acids) Uncharacterized ORF; Ortholog(s) have role in maturation of 5.8S rRNA from tricistronic rRNA transcript (SSU-rRNA, 5.8S rRNA, LSU-rRNA), maturation of LSU-rRNA from tricistronic rRNA transcript (SSU-rRNA, 5.8S rRNA, LSU-rRNA)	10	4	2	2	0	261	29.8	10.27		401.23	0	0	6.042												1.52226e+06			4.56729e+06			394291	#DIV/0!	#DIV/0!	#DIV/0!	1.52226e+06	#DIV/0!	4.56729e+06	#DIV/0!	394291	#DIV/0!
Afu3g06140	Afu3g06140 AspGDID:ASPL0000105025 COORDS:Chr3_A_fumigatus_Af293:1516711-1520611W, translated using codon table 1 (1043 amino acids) Uncharacterized ORF; Ortholog(s) have role in actin filament organization, cellular protein localization, cortical actin cytoskeleton organization, endocytosis and establishment of cell polarity, <a href="#GOsection">more</a>	2	4	2	2	0	1043	118.3	5.59		507.86	5.93	0	10.563										3.54353e+06	10119964		2.06585e+06	664768		713310	2.46183e+06		#DIV/0!	#DIV/0!	#DIV/0!	6.83175e+06	#DIV/0!	1.36531e+06	#DIV/0!	1.58757e+06	#DIV/0!
Afu3g05910	Afu3g05910 AspGDID:ASPL0000105004 COORDS:Chr3_A_fumigatus_Af293:1450275-1447686C, translated using codon table 1 (835 amino acids) Uncharacterized ORF; Ortholog of <i>A. nidulans FGSC A4</i> : AN2770, <i>A. niger CBS 513.88</i> : An11g10680, <i>A. oryzae RIB40</i> : AO090020000061, <i>Aspergillus wentii</i> : Aspwe1_0029417 and <i>Aspergillus sydowii</i> : Aspsy1_0056683	3	4	2	2	0	835	87.3	9.72		344.58	1.85	0.001	5.016												583971			1.36327e+06			1.78937e+06	#DIV/0!	#DIV/0!	#DIV/0!	583971	#DIV/0!	1.36327e+06	#DIV/0!	1.78937e+06	#DIV/0!
Afu1g15820	Afu1g15820 AspGDID:ASPL0000102645 COORDS:Chr1_A_fumigatus_Af293:4276652-4274992C, translated using codon table 1 (513 amino acids) Uncharacterized ORF; Putative fatty acid hydroxylase with a possible role in the hydroxylation of a very long-chain fatty acid; sphingolipid biosynthesis	5	4	2	2	0	513	57.7	7.02		411.01	4.56	0	14.178												972520			3.48139e+06			7.19812e+06	#DIV/0!	#DIV/0!	#DIV/0!	972520	#DIV/0!	3.48139e+06	#DIV/0!	7.19812e+06	#DIV/0!
Afu4g12220	Afu4g12220 AspGDID:ASPL0000106929 COORDS:Chr4_A_fumigatus_Af293:3209530-3209985W, translated using codon table 1 (115 amino acids) Uncharacterized ORF; Ortholog of <i>A. nidulans FGSC A4</i> : AN3655, <i>A. niger CBS 513.88</i> : An01g07500, <i>A. oryzae RIB40</i> : AO090009000424, <i>Aspergillus wentii</i> : Aspwe1_0166578 and <i>Aspergillus sydowii</i> : Aspsy1_0204923	14	4	2	2	0	115	13.1	9.33		514.9	5.7	0	11.598															3608144			3.74257e+06	#DIV/0!	#DIV/0!	#DIV/0!	#DIV/0!	#DIV/0!	3608144	#DIV/0!	3.74257e+06	#DIV/0!
Afu3g05500	Afu3g05500 AspGDID:ASPL0000104966 COORDS:Chr3_A_fumigatus_Af293:1329790-1325845C, translated using codon table 1 (1254 amino acids) Uncharacterized ORF; Ortholog(s) have nuclear pore localization	2	4	2	2	0	1254	140.7	7.36		266.85	1.78	0.001	4.189										910152	8878813	367421		5114245	1.08203e+06	1.46095e+06	5138014	1.3592e+06	#DIV/0!	#DIV/0!	#DIV/0!	3.38546e+06	#DIV/0!	3.09814e+06	#DIV/0!	2.65272e+06	#DIV/0!
Afu2g12100	Afu2g12100 AspGDID:ASPL0000103924 COORDS:Chr2_A_fumigatus_Af293:3109977-3110786W, translated using codon table 1 (248 amino acids) Uncharacterized ORF; Ortholog of <i>A. nidulans FGSC A4</i> : AN10785, <i>A. niger CBS 513.88</i> : An02g04170, <i>A. oryzae RIB40</i> : AO090026000436, <i>Aspergillus wentii</i> : Aspwe1_0659662 and <i>Aspergillus sydowii</i> : Aspsy1_0151797	10	4	2	2	0	248	26.2	5.4	Carbamidomethyl [C63]	429.41	4.58	0	11.512																			#DIV/0!	#DIV/0!	#DIV/0!	#DIV/0!	#DIV/0!	#DIV/0!	#DIV/0!	#DIV/0!	#DIV/0!
Afu5g05780	Afu5g05780 AspGDID:ASPL0000107655 COORDS:Chr5_A_fumigatus_Af293:1350837-1349461C, translated using codon table 1 (458 amino acids) Uncharacterized ORF; Ortholog of <i>A. nidulans FGSC A4</i> : AN8845, <i>A. niger CBS 513.88</i> : An17g02110, <i>A. oryzae RIB40</i> : AO090009000685, <i>Aspergillus wentii</i> : Aspwe1_0102917 and <i>Aspergillus sydowii</i> : Aspsy1_0159439	6	4	2	2	0	458	49.9	9.63		417.4	4.94	0	7.763																			#DIV/0!	#DIV/0!	#DIV/0!	#DIV/0!	#DIV/0!	#DIV/0!	#DIV/0!	#DIV/0!	#DIV/0!
Afu4g08790	Afu4g08790 AspGDID:ASPL0000106595 COORDS:Chr4_A_fumigatus_Af293:2284078-2285061W, translated using codon table 1 (281 amino acids) Uncharacterized ORF; Has domain(s) with predicted hydrolase activity	15	3	2	2	0	281	31	6.52	Carbamidomethyl [C3; C6]; Acetyl [S2(100)]	667.66	3.31	0	15.006										1.80739e+06	2.02918e+06					1.13033e+06	720020		#DIV/0!	#DIV/0!	#DIV/0!	1.91829e+06	#DIV/0!	#DIV/0!	#DIV/0!	925174	#DIV/0!
Afu6g03100	Afu6g03100 AspGDID:ASPL0000108766 COORDS:Chr6_A_fumigatus_Af293:656110-655059C, translated using codon table 1 (306 amino acids) Verified ORF; Protein of unknown function identified by mass spectrometry	19	46	5	5	0	306	35.2	7.27	Carbamidomethyl [C100; C154]	6299.28	73.14	0	37.051	1.51043e+07	22624476	43168503	2.38986e+06	1.34478e+07	1.88812e+07	7.35136e+06	1.53429e+06	1.4582e+07										#DIV/0!	#DIV/0!	#DIV/0!	#DIV/0!	2.69658e+07	#DIV/0!	1.1573e+07	#DIV/0!	7.82253e+06
Afu2g11760	Afu2g11760 AspGDID:ASPL0000103890 COORDS:Chr2_A_fumigatus_Af293:3020958-3024086W, translated using codon table 1 (976 amino acids) Uncharacterized ORF; Ortholog(s) have deubiquitinase activator activity	4	14	3	3	0	976	108.2	6.95		2151.57	20.22	0	22.192		7.92606e+06					12380565								1.3209e+07				#DIV/0!	#DIV/0!	#DIV/0!	#DIV/0!	7.92606e+06	1.3209e+07	#DIV/0!	#DIV/0!	12380565
Afu7g06080	Afu7g06080 AspGDID:ASPL0000110300 COORDS:Chr7_A_fumigatus_Af293:1496651-1495821C, translated using codon table 1 (276 amino acids) Uncharacterized ORF; Putative methyltransferase	13	4	2	2	0	276	30.5	6.02		506.95	4.47	0	10.384	5167441	7.25729e+06	4.16465e+06																#DIV/0!	#DIV/0!	#DIV/0!	#DIV/0!	5.52979e+06	#DIV/0!	#DIV/0!	#DIV/0!	#DIV/0!
Afu2g15570	Afu2g15570 AspGDID:ASPL0000104274 COORDS:Chr2_A_fumigatus_Af293:4106048-4106970W, translated using codon table 1 (207 amino acids) Uncharacterized ORF; Ortholog(s) have GTP binding, GTPase activity and role in hyphal growth, intracellular protein transport, positive regulation of TORC2 signaling, retrograde transport, endosome to Golgi	16	26	3	2	0	207	23.2	7.15	Oxidation [M189]	2865.58	34.91	0	14.603		2.52033e+06													1620462			2608103	#DIV/0!	#DIV/0!	#DIV/0!	#DIV/0!	2.52033e+06	1620462	#DIV/0!	2608103	#DIV/0!
Afu1g04820	Afu1g04820 AspGDID:ASPL0000101651 COORDS:Chr1_A_fumigatus_Af293:1367321-1366072C, translated using codon table 1 (350 amino acids) Uncharacterized ORF; D-xylose reductase	7	10	2	2	0	350	39.8	6.55	Carbamidomethyl [C79]	1107.42	6.86	0	11.542	2924404	1.19844e+06	2.08818e+06	6884561	6.06276e+06	1.35722e+06	5.08932e+06	3.92237e+06	2.70789e+06										#DIV/0!	#DIV/0!	#DIV/0!	#DIV/0!	2.07034e+06	#DIV/0!	4.76818e+06	#DIV/0!	3.90653e+06
Afu2g09100	Afu2g09100 AspGDID:ASPL0000103628 COORDS:Chr2_A_fumigatus_Af293:2331763-2332709W, translated using codon table 1 (296 amino acids) Uncharacterized ORF; Ortholog(s) have role in nuclear-transcribed mRNA catabolic process, meiosis-specific transcripts and nucleus localization	9	24	2	2	0	296	31.8	4.92	Oxidation [M75]	3390.66	30.3	0	22.12	3.29546e+06	63750592	456314	1.00851e+06	6.71915e+07					622008	2.7026e+06	542382	1.0676e+07	6469318	6863544		5392780	8437851	17.456	4.26092	#DIV/0!	1.289e+06	2.25008e+07	8.00296e+06	3.41e+07	6.91532e+06	#DIV/0!
Afu6g04640	Afu6g04640 AspGDID:ASPL0000108918 COORDS:Chr6_A_fumigatus_Af293:1079470-1077663C, translated using codon table 1 (485 amino acids) Uncharacterized ORF; Ortholog(s) have acylglycerol lipase activity and role in medium-chain fatty acid biosynthetic process, triglyceride metabolic process	4	5	2	2	0	485	54.6	6.37		358.47	1.92	0	7.496	55996608	3.89645e+07		28057668	34316980		34181044	44880124		1957245	4.74468e+06		680161						14.1692	45.8529	#DIV/0!	3.35096e+06	4.74806e+07	680161	31187324	#DIV/0!	39530584
Afu3g02270	cat1 AspGDID:ASPL0000104749 COORDS:Chr3_A_fumigatus_Af293:563576-566077W, translated using codon table 1 (728 amino acids) Verified ORF; Mycelial catalase; induced in hyphae exposed to neutrophils; protein induced in amphotericin B and H2O2; stuA-dependent up-regulation in developmentally competent hyphae; hypoxia repressed; SrbA-regulated; repressed by gliotoxin exposure	8	18	4	4	0	728	79.9	5.82		2389.68	26.51	0	23.302		3.37059e+06		531312		2.83827e+07				1.09876e+06			1.51746e+07	9752717	1.00238e+07	538070			3.06764	1.24091	#DIV/0!	1.09876e+06	3.37059e+06	1.16504e+07	1.4457e+07	538070	#DIV/0!
Afu3g08980	Afu3g08980 AspGDID:ASPL0000105299 COORDS:Chr3_A_fumigatus_Af293:2294770-2296443W, translated using codon table 1 (536 amino acids) Uncharacterized ORF; Ortholog(s) have threonine synthase activity, role in threonine biosynthetic process and biofilm matrix, cytosol, nucleus localization	9	16	3	3	0	536	59.2	6.2		2114.96	26.36	0	21.255	8.53262e+06	1.40303e+06	1.61519e+06	2.02737e+06			1.17607e+06			2.08564e+06		457100	6.04695e+07	4.26473e+06	1.03444e+06				3.02845	0.0924772	#DIV/0!	1.27137e+06	3.85028e+06	2.19229e+07	2.02737e+06	#DIV/0!	1.17607e+06
Afu5g04280	Afu5g04280 AspGDID:ASPL0000107607 COORDS:Chr5_A_fumigatus_Af293:1147469-1148468W, translated using codon table 1 (245 amino acids) Uncharacterized ORF; Ortholog of <i>A. nidulans FGSC A4</i> : AN12207, <i>A. niger CBS 513.88</i> : An09g06750, <i>A. oryzae RIB40</i> : AO090102000634, <i>Aspergillus wentii</i> : Aspwe1_0053134 and <i>Aspergillus sydowii</i> : Aspsy1_0518128	11	18	2	2	0	245	26.1	9.52		1914.93	24.08	0	10.51			7.45526e+06			4.9978e+06				3.87741e+06	1333394	8.76597e+06	2.86929e+06		16996214	4.40903e+06	3825484	1.93804e+07	1.60021	0.503163	#DIV/0!	4.65892e+06	7.45526e+06	9.93275e+06	4.9978e+06	9.20496e+06	#DIV/0!
Afu5g13750	Afu5g13750 AspGDID:ASPL0000108428 COORDS:Chr5_A_fumigatus_Af293:3617376-3618452W, translated using codon table 1 (333 amino acids) Uncharacterized ORF; Has domain(s) with predicted calcium ion binding activity	20	42	4	4	0	333	37.3	5.73	Carbamidomethyl [C25]	9538.91	53.7	0	31.861		1.29046e+06	3257640			2.05891e+06					3.02501e+06	246251	3.42781e+08	331870228	647853	2.69904e+06	1.00037e+07		1.39032	0.00914668	#DIV/0!	1.63563e+06	2.27405e+06	2.251e+08	2.05891e+06	6.35137e+06	#DIV/0!
Afu1g17180	Afu1g17180 AspGDID:ASPL0000102783 COORDS:Chr1_A_fumigatus_Af293:4683737-4682284C, translated using codon table 1 (420 amino acids) Uncharacterized ORF; Putative pyridine nucleotide-disulphide oxidoreductase	22	137	10	10	0	420	46.2	6.89		16303.5	170.89	0	69.547	9.76029e+07	3.97933e+08	6.55261e+07		2.4932e+06					1.53956e+08	3.35918e+08	5.06434e+06	2.81249e+06		433700	4.24645e+06	9.74602e+06		1.1336	1.53608	#DIV/0!	1.6498e+08	1.87021e+08	1.62309e+06	2.4932e+06	6.99624e+06	#DIV/0!
Afu7g06680	aaaA AspGDID:ASPL0000110358 COORDS:Chr7_A_fumigatus_Af293:1626768-1628757W, translated using codon table 1 (631 amino acids) Uncharacterized ORF; AAA-family ATPase	4	10	2	2	0	631	71.7	5.55		1101.34	12.65	0	12.483	9.16622e+06	6.28984e+06	2.96161e+06							5.34211e+06	5.54351e+06								1.12795	#DIV/0!	#DIV/0!	5.44281e+06	6.13922e+06	#DIV/0!	#DIV/0!	#DIV/0!	#DIV/0!
Afu6g06820	Afu6g06820 AspGDID:ASPL0000109044 COORDS:Chr6_A_fumigatus_Af293:1494424-1492658C, translated using codon table 1 (472 amino acids) Uncharacterized ORF; Ortholog of <i>A. nidulans FGSC A4</i> : AN5751, <i>A. niger CBS 513.88</i> : An18g06170, <i>Aspergillus wentii</i> : Aspwe1_0419534 and <i>Aspergillus sydowii</i> : Aspsy1_0043675	5	6	2	2	0	472	52.7	9.42		610.26	6.1	0	7.514		1.22546e+06	3.62478e+06		644999							2471954			2.84235e+06			865515	0.981054	0.226925	#DIV/0!	2471954	2.42512e+06	2.84235e+06	644999	865515	#DIV/0!
Afu1g06080	Afu1g06080 AspGDID:ASPL0000101776 COORDS:Chr1_A_fumigatus_Af293:1760212-1761393W, translated using codon table 1 (393 amino acids) Uncharacterized ORF; Ortholog(s) have cytoplasm, nucleolus localization	19	48	4	4	0	393	42.5	6.89	Carbamidomethyl [C325]	7491.81	81.47	0	47.184		6.79072e+06		1.50852e+06	1.19112e+07					7.66156e+06	1.27775e+07	542344	46797943	5.30735e+07	1.60903e+06	1.19627e+08	100758185	1.2631e+07	0.970964	0.19836	#DIV/0!	6.99379e+06	6.79072e+06	3.38268e+07	6.70988e+06	7.76722e+07	#DIV/0!
Afu4g09030	Afu4g09030 AspGDID:ASPL0000106618 COORDS:Chr4_A_fumigatus_Af293:2345336-2342358C, translated using codon table 1 (953 amino acids) Verified ORF; Putative aminopeptidase; conidia-enriched protein; protein induced by heat shock; transcript induced by exposure to human airway epithelial cells; induced by gliotoxin exposure	4	10	3	3	0	953	106.2	6.74		1461.11	10.03	0	14.752	1.17434e+06	1.5551e+06								1.00194e+06	2103100		8.46659e+06	937758		772305	2673607		0.879035	#DIV/0!	#DIV/0!	1.55252e+06	1364720	4.70217e+06	#DIV/0!	1.72296e+06	#DIV/0!
Afu5g09350	Afu5g09350 AspGDID:ASPL0000108004 COORDS:Chr5_A_fumigatus_Af293:2407907-2405881C, translated using codon table 1 (634 amino acids) Uncharacterized ORF; Ortholog of <i>A. nidulans FGSC A4</i> : AN8821, <i>A. niger CBS 513.88</i> : An07g03630, <i>A. oryzae RIB40</i> : AO090020000551, <i>Aspergillus wentii</i> : Aspwe1_0048229 and <i>Aspergillus sydowii</i> : Aspsy1_0060977	3	4	2	2	0	634	70.4	6.29		370.86	3.98	0	7.192		3972182	353600								4.50478e+06	1.21897e+06		3.35966e+06	664614		3.26067e+06	1.45096e+06	0.75576	#DIV/0!	#DIV/0!	2.86188e+06	2.16289e+06	2.01214e+06	#DIV/0!	2.35582e+06	#DIV/0!
Afu3g13400	nop5 AspGDID:ASPL0000105735 COORDS:Chr3_A_fumigatus_Af293:3545829-3547784W, translated using codon table 1 (591 amino acids) Uncharacterized ORF; Putative nucleolar protein	12	80	6	6	0	591	64.5	7.61		11623.5	137.22	0	41.733	2.80506e+07	2.67444e+07	3.20339e+07	4.05617e+07	37606921	1.7923e+07				5.19416e+07	6.06976e+07	6.44358e+06	5.35375e+07	89222487	1.94211e+07	7139504			0.729148	0.592496	#DIV/0!	3.96943e+07	2.8943e+07	5.40604e+07	3.20305e+07	7139504	#DIV/0!
Afu8g00580	elfB AspGDID:ASPL0000110498 COORDS:Chr8_A_fumigatus_Af293:135663-134841C, translated using codon table 1 (237 amino acids) Uncharacterized ORF; Putative elongation factor ElfB	22	70	5	5	0	237	26.8	5.3		8157.8	91.95	0	20	1.47418e+08	2.03223e+08	35225661							8.1008e+07	5.62592e+08	892924		1.04159e+07		11729853	24169922		0.598713	#DIV/0!	#DIV/0!	2.14831e+08	1.28622e+08	1.04159e+07	#DIV/0!	1.79499e+07	#DIV/0!
Afu2g06330	Afu2g06330 AspGDID:ASPL0000103456 COORDS:Chr2_A_fumigatus_Af293:1817444-1820072W, translated using codon table 1 (783 amino acids) Uncharacterized ORF; Putative ubiquitin C-terminal hydrolase; conidia-enriched protein	4	4	2	2	0	783	87.2	5.45		456.26	6.37	0	12.343		1.17752e+06			1.04016e+06					1.24832e+06	3627439					485388			0.483008	#DIV/0!	#DIV/0!	2.43788e+06	1.17752e+06	#DIV/0!	1.04016e+06	485388	#DIV/0!
Afu5g03790	fetC AspGDID:ASPL0000107557 COORDS:Chr5_A_fumigatus_Af293:1020263-1018189C, translated using codon table 1 (592 amino acids) Verified ORF; Putative ferroxidase; expression upregulated under low iron conditions; SrbA-regulated during hypoxia	9	40	3	3	0	592	65.1	5.16	Carbamidomethyl [C511]	6885.49	66.97	0	27.656	2.76107e+07	9.44854e+06	2.07874e+07			2.44014e+06			598550	3.54807e+07	88914404	5.84937e+06	3.16398e+06	5.00915e+06	2.48375e+06				0.444139	0.686919	#DIV/0!	4.34148e+07	1.92822e+07	3.55229e+06	2.44014e+06	#DIV/0!	598550
Afu1g06210	agm1 AspGDID:ASPL0000101789 COORDS:Chr1_A_fumigatus_Af293:1791710-1793700W, translated using codon table 1 (566 amino acids) Verified ORF; N-acetylphosphoglucosamine mutase, involved in chitin biosynthesis; essential	5	8	2	2	0	566	61.5	6.11		638.79	6.63	0.001	4.915	1.26428e+07	10537480		2.27439e+06	5.66139e+06					388495	5.99539e+07		1.02068e+06	23445455		19434433	31620266		0.384145	0.324358	#DIV/0!	3.01712e+07	1.15901e+07	1.22331e+07	3.96789e+06	2.55273e+07	#DIV/0!
Afu8g00440	Afu8g00440 AspGDID:ASPL0000110485 COORDS:Chr8_A_fumigatus_Af293:98969-96252C, translated using codon table 1 (905 amino acids) Verified ORF; Baeyer-Villiger monooxygenase (BVMO); hypoxia induced protein; encoded in the fma (fumagillin) secondary metabolite gene cluster	6	32	4	4	0	905	101	5.73	Oxidation [M659]	4298.32	49.25	0	35.62	1.64052e+07	19620690		411632						1.17981e+07	9.20928e+07				1.03517e+06		1.32318e+06	956140	0.346766	0.397647	#DIV/0!	5.19455e+07	1.80129e+07	1.03517e+06	411632	1.13966e+06	#DIV/0!
Afu2g10590	Afu2g10590 AspGDID:ASPL0000103774 COORDS:Chr2_A_fumigatus_Af293:2712991-2710605C, translated using codon table 1 (737 amino acids) Uncharacterized ORF; Ortholog(s) have protein disulfide isomerase activity and Golgi apparatus, endoplasmic reticulum localization	6	10	2	2	0	737	82.8	8.43		1293.64	15.23	0	13.2		1.30603e+06			4471707							3.76972e+06			1.14499e+07			8.53961e+06	0.346452	0.390545	#DIV/0!	3.76972e+06	1.30603e+06	1.14499e+07	4471707	8.53961e+06	#DIV/0!
Afu3g07600	Afu3g07600 AspGDID:ASPL0000105166 COORDS:Chr3_A_fumigatus_Af293:1907403-1910625W, translated using codon table 1 (864 amino acids) Uncharacterized ORF; Ortholog of <i>A. nidulans FGSC A4</i> : AN12479, <i>A. oryzae RIB40</i> : AO090020000133, <i>Neosartorya fischeri NRRL 181</i> : NFIA_069570 and <i>Aspergillus versicolor</i> : Aspve1_0573130	4	30	2	2	0	864	93.1	5.35		4607.79	38.98	0	16.742	1.29558e+06	5853756								1.09853e+07	1.869e+07	2.23695e+06	8.75891e+06	7.71413e+06	4.02805e+06	7.89422e+06	5.58777e+06	4.67923e+06	0.336047	#DIV/0!	#DIV/0!	1.06374e+07	3.57467e+06	6.8337e+06	#DIV/0!	6.05374e+06	#DIV/0!
Afu3g03640	mirB AspGDID:ASPL0000104883 COORDS:Chr3_A_fumigatus_Af293:983882-981804C, translated using codon table 1 (618 amino acids) Verified ORF; Putative siderophore iron transporter; SrbA-regulated during hypoxia	10	66	4	4	0	618	67.5	7.49		16038.9	160.28	0	80.521	5.59798e+07	1.1799e+07	34068608							9.97208e+07	4.11476e+08	1.71588e+07					155129		0.192763	#DIV/0!	#DIV/0!	1.76118e+08	3.39491e+07	#DIV/0!	#DIV/0!	155129	#DIV/0!
Afu2g03700	hmg1 AspGDID:ASPL0000103196 COORDS:Chr2_A_fumigatus_Af293:984934-988503W, translated using codon table 1 (1130 amino acids) Verified ORF; Hydroxymethylglutaryl-CoA (HMG-CoA) reductase; SrbA-regulated during hypoxia	2	4	2	2	0	1130	121.2	7.21	Carbamidomethyl [C669]	333.07	2.15	0.001	5.554			900910							487330	9.77773e+06			2.71775e+06					0.175529	#DIV/0!	#DIV/0!	5.13253e+06	900910	2.71775e+06	#DIV/0!	#DIV/0!	#DIV/0!
Afu5g12350	Afu5g12350 AspGDID:ASPL0000108290 COORDS:Chr5_A_fumigatus_Af293:3205472-3204023C, translated using codon table 1 (405 amino acids) Uncharacterized ORF; Ortholog(s) have CDP reductase activity, role in CDP metabolic process, dCDP biosynthetic process and nucleus, ribonucleoside-diphosphate reductase complex localization	12	32	4	4	0	405	45.9	5.31		3802.75	45.54	0	22.075	6767173									7.69787e+07	7.52833e+07	808817	2.6346e+07	2.89039e+07	882543	2.9003e+07	1.40894e+08		0.132628	#DIV/0!	#DIV/0!	5.10236e+07	6767173	1.87108e+07	#DIV/0!	8.49486e+07	#DIV/0!
Afu2g14340	Afu2g14340 AspGDID:ASPL0000104149 COORDS:Chr2_A_fumigatus_Af293:3756210-3755095C, translated using codon table 1 (315 amino acids) Uncharacterized ORF; Ortholog of <i>A. nidulans FGSC A4</i> : AN10301, <i>A. niger CBS 513.88</i> : An08g01260, An02g00910, <i>A. oryzae RIB40</i> : AO090103000486 and <i>Aspergillus wentii</i> : Aspwe1_0072512, Aspwe1_0148005	10	18	3	3	0	315	35.2	5.27		2014.31	15.63	0	14.941	4.55316e+06	7336783		6.0957e+06						44847009	9.86588e+07	398224	6973633	1.51172e+07	635115	3.06505e+06	8.42801e+06	758869	0.123936	0.804679	#DIV/0!	4.7968e+07	5.94497e+06	7.57532e+06	6.0957e+06	4.08398e+06	#DIV/0!
Afu1g05550	Afu1g05550 AspGDID:ASPL0000101723 COORDS:Chr1_A_fumigatus_Af293:1586946-1585735C, translated using codon table 1 (403 amino acids) Uncharacterized ORF; Has domain(s) with predicted DNA binding activity	20	30	5	5	0	403	43.9	9.04		3449.47	28.16	0	22.591	2.0337e+06	2.08336e+06	750485							2.66036e+07	9.58764e+06	3.40265e+06	1.26101e+07	1.79959e+07	2.06604e+06	2780899	24490579		0.122937	#DIV/0!	#DIV/0!	1.3198e+07	1.62252e+06	1.08907e+07	#DIV/0!	13635739	#DIV/0!
Afu5g13970	Afu5g13970 AspGDID:ASPL0000108448 COORDS:Chr5_A_fumigatus_Af293:3651112-3656167W, translated using codon table 1 (1593 amino acids) Uncharacterized ORF; Ortholog(s) have role in conidiophore development, hyphal growth, sporocarp development involved in sexual reproduction, syncytium formation by plasma membrane fusion	2	14	3	3	0	1593	174	9.74		1256.43	12.78	0	10.811	1.58906e+06	1.21245e+06			1.24554e+06					1.64307e+07	1.77848e+07	302264		2320501					0.121742	0.536757	#DIV/0!	1.15059e+07	1.40076e+06	2320501	1.24554e+06	#DIV/0!	#DIV/0!
Afu1g02170	Afu1g02170 AspGDID:ASPL0000101387 COORDS:Chr1_A_fumigatus_Af293:641329-643533W, translated using codon table 1 (638 amino acids) Uncharacterized ORF; Ortholog(s) have ATP binding, ATPase activity, coupled activity, role in positive regulation of protein-pyridoxal-5-phosphate linkage, protein import into mitochondrial matrix, protein refolding and mitochondrial matrix localization	5	16	2	2	0	638	69.5	8.51		2109.76	22.2	0	14.375		1.5125e+06								6.76356e+06	1.93682e+07		525722	429648					0.11576	#DIV/0!	#DIV/0!	1.30659e+07	1.5125e+06	477685	#DIV/0!	#DIV/0!	#DIV/0!
Afu8g00210	ftmPT1 AspGDID:ASPL0000110462 COORDS:Chr8_A_fumigatus_Af293:33251-35034W, translated using codon table 1 (532 amino acids) Verified ORF; Putative brevianamide F prenyltransferase, predicted to convert brevianamide F to tryprostatin B; involved in the biosynthesis of fumitremorgins	16	36	6	6	0	532	60.7	7.97		5863.78	58.88	0	45.814	9.19175e+06	1.32597e+07	2.1589e+06	3.56586e+06	4.46448e+06		2.35103e+06	1.33912e+07	2.62174e+06	3.25438e+07	215818417	1.03413e+06	1.88535e+06	1.30218e+06					0.0986796	2.5193	#DIV/0!	8.31321e+07	8.20345e+06	1.59376e+06	4.01517e+06	#DIV/0!	6.12132e+06
Afu1g17200	sidC AspGDID:ASPL0000102785 COORDS:Chr1_A_fumigatus_Af293:4688800-4703141W, translated using codon table 1 (4763 amino acids) Verified ORF; Putative non-ribosomal peptide synthetase (NRPS) involved in ferricrocin siderophore biosynthesis; expression is up-regulated by iron starvation and downregulated under iron-replete conditions	3	50	10	10	0	4763	522.1	5.53	Carbamidomethyl [C1617; C3708; C4400]	5880.01	60.91	0	56.745	1.20729e+07	6.80345e+06	1.38917e+06							3.66117e+07	1.20844e+08			1.66225e+06		576326	1.48137e+06	101001	0.0858042	#DIV/0!	#DIV/0!	7.87276e+07	6.75516e+06	1.66225e+06	#DIV/0!	719565	#DIV/0!
Afu5g13540	Afu5g13540 AspGDID:ASPL0000108407 COORDS:Chr5_A_fumigatus_Af293:3555751-3553684C, translated using codon table 1 (578 amino acids) Uncharacterized ORF; Ortholog(s) have role in cellular response to biotic stimulus, filamentous growth of a population of unicellular organisms in response to biotic stimulus, hyphal growth, vacuole inheritance	6	22	3	3	0	578	62.6	5.17		2731.36	33.97	0	20.049		1.7481e+06								1.33979e+07	1.06417e+08	199802	6260198	2.52487e+07	1.26395e+06	6.2117e+06	3.05616e+07	1.55687e+06	0.043697	#DIV/0!	#DIV/0!	4.00049e+07	1.7481e+06	1.09243e+07	#DIV/0!	1.27767e+07	#DIV/0!
Afu3g05550	Afu3g05550 AspGDID:ASPL0000104971 COORDS:Chr3_A_fumigatus_Af293:1343614-1342592C, translated using codon table 1 (340 amino acids) Uncharacterized ORF; Ortholog(s) have cytosol, nucleus localization	8	12	2	2	0	340	37.2	5.15		1120.03	15.83	0	6.75	423277									7728469	1.71006e+07					6.94262e+06	2.95261e+06		0.0340953	#DIV/0!	#DIV/0!	1.24145e+07	423277	#DIV/0!	#DIV/0!	4.94761e+06	#DIV/0!
Afu8g00170	ftmA AspGDID:ASPL0000110458 COORDS:Chr8_A_fumigatus_Af293:27489-20854C, translated using codon table 1 (2211 amino acids) Verified ORF; Putative non-ribosomal peptide synthetase (NRPS), brevianamide F synthetase; plays a role in fumitremorgin B synthesis	1	15	3	3	0	2211	242.7	6.93		1370.31	14.9	0	11.331			547091							3.68217e+06	3.78751e+07		1.47954e+06	8915996		501955			0.0263295	#DIV/0!	#DIV/0!	20778627	547091	5.19777e+06	#DIV/0!	501955	#DIV/0!
Afu3g03430	sitT AspGDID:ASPL0000104862 COORDS:Chr3_A_fumigatus_Af293:918596-914602C, translated using codon table 1 (1315 amino acids) Uncharacterized ORF; Putative ABC multidrug transporter; biofilm growth regulated protein	13	72	12	12	0	1315	141.5	6.47		8861.22	95.24	0	75.366	7.102e+06	5312180	1.32052e+06		1.23282e+06					3.91675e+07	505433183	998012	3.4216e+06	1.35149e+06	1.76986e+06	1.47074e+06			0.0251736	0.565258	#DIV/0!	1.81866e+08	4.57823e+06	2.18098e+06	1.23282e+06	1.47074e+06	#DIV/0!
Afu6g08910	Afu6g08910 AspGDID:ASPL0000109247 COORDS:Chr6_A_fumigatus_Af293:2121018-2122298W, translated using codon table 1 (426 amino acids) Uncharacterized ORF; tRNA methyltransferase	12	155	5	5	0	426	46.7	6.48	Oxidation [M339]	23088.5	241.97	0	50.208	882682									5.40652e+07	6.94525e+07	403218	8.41477e+07	1.41104e+08	930098	8.63581e+07	1.46134e+08	266384	0.0213688	#DIV/0!	#DIV/0!	4.1307e+07	882682	7.53938e+07	#DIV/0!	7.7586e+07	#DIV/0!
VenusAfu2g14960	Afu2g14960 GrxD-Venus AspGDID:ASPL0000104211 COORDS:Chr2_A_fumigatus_Af293:3942076-3942959W, translated using codon table 1 (271 amino acids) Uncharacterized ORF; Ortholog(s) have RNA polymerase II activating transcription factor binding, glutathione disulfide oxidoreductase activity	69	54510	53	53	0	514	56	5.33	Oxidation [M179; M182; M276; M354; M364]; Carbamidomethyl [C191; C324]; Acetyl [S117(100); S152(100); S272(50); S273(50); S304(100); S362(100); S423(100); S481(98.4)]; Phospho [T134(50); T136(50); T157(100); S272(99.6); T285(98.6); T319(100); S362(100); Y419(50); Y421(50); T462(100)]; GG [K126; K302; K407; K432; K434; K485; K490]	7.70711e+06	75101.3	0	1207.83	4.70064e+12	5.86237e+12	4.08158e+12	4.19846e+12	5.94082e+12	4.06864e+12	3.75017e+12	3.71537e+12	3.36985e+12	6.07475e+08	9.77714e+08	2.12505e+08	5.7352e+08	1.0176e+09	4.25288e+08	7.9519e+08	2.02786e+09	4.50864e+08	8146.32	7046.17	3309.62	5.99231e+08	4.88153e+12	6.72135e+08	4.73597e+12	1.0913e+09	3.6118e+12
Afu4g04318	cmtA Afu4g04318 AspGDID:ASPL0000366886 COORDS:Chr4_A_fumigatus_Af293:1217563-1217111C, translated using codon table 1 (111 amino acids) Uncharacterized ORF; Ortholog(s) have role in cellular copper ion homeostasis and yeast-form cell wall localization	74	252	7	7	0	111	11.3	7.39	Carbamidomethyl [C17; C19; C35; C37; C61; C63; C78; C80]	42017.3	441.63	0	92.812	3.87659e+06	4.37062e+07	4.86513e+06	5.15538e+07	3.08571e+08	1.8501e+08	1.27731e+09	8.54146e+08	1.12824e+09		245792				12857.3		3708139	347758	71.1278	14132.9	535.795	245792	1.74826e+07	12857.3	1.81712e+08	2.02795e+06	1.08657e+09
Afu7g01520	bol1 Afu7g01520 AspGDID:ASPL0000109947 COORDS:Chr7_A_fumigatus_Af293:398470-397915C, translated using codon table 1 (135 amino acids) Uncharacterized ORF; Ortholog(s) have role in iron-sulfur cluster assembly, protein maturation by iron-sulfur cluster transfer and cytosol, mitochondrial matrix, nucleus localization	51	793	6	6	0	135	15.4	10.78	Oxidation [M67; M97; M106]	111933	1059.63	0	156.374	8.90674e+07	1.49746e+08	4.80704e+07	1.67517e+09	3.64728e+09	1.72676e+09	8.21756e+09	6.17611e+09	2.21942e+09	774581	5.42155e+06		4.22564e+07	6.09132e+07	4.06995e+06	3.06178e+07	46919525	3.42741e+06	30.867	65.7333	205.189	3.09806e+06	9.56279e+07	3.57465e+07	2.34974e+09	2.69882e+07	5.5377e+09
Afu5g11260	sreA AspGDID:ASPL0000108185 COORDS:Chr5_A_fumigatus_Af293:2885530-2883756C, translated using codon table 1 (546 amino acids) Verified ORF; GATA transcription factor that regulates iron uptake; represses of iron-regulated genes; represses siderophore biosynthesis genes in high-iron; mutants accumulate increased amounts of iron and ferricrocin; SrbA-regulated during hypoxia	56	931	24	24	0	546	58.5	8.97	Carbamidomethyl [C103; C106; C124; C127; C274; C277; C286]; Oxidation [M1; M122; M530; M533]; Phospho [S26(100); S410(100)]; Acetyl [S4(100)]	181028	2009.56	0	412.568	2.18855e+06	1.95677e+06	4.44319e+06	2.11391e+09	2.52235e+09	2.28256e+09	1.61317e+10	6.94919e+09	5.91519e+09	2.50424e+06	2.74734e+06	741461	1.89449e+07	3.92402e+07	3.5046e+07	4.71246e+07	8.41062e+07	3.28845e+07	1.43308	74.2115	176.681	1.99768e+06	2.86284e+06	3.1077e+07	2.30627e+09	5.47051e+07	9.66536e+09
AFUB_008090	dre2 AFUB_008090 AspGDID:AFUB_008090 COORDS:scf_000001_A_fumigatus_A1163:2284966-2286111W, translated using codon table 1 (320 amino acids) Has domain(s) with predicted iron-sulfur cluster binding activity, role in apoptotic process, iron-sulfur cluster assembly and cytoplasm localization	53	1033	17	17	0	320	34.3	4.89	Carbamidomethyl [C156; C233; C236; C238; C283; C286; C294; C297]; Oxidation [M36; M127; M262]; Acetyl [S146(100); S150(100); S161(100)]	151152	1409.81	0	204.392	2.33082e+08	2.26182e+08	1.02901e+08	2.05342e+09	2.78346e+09	2.26471e+09	1.03005e+10	5.33063e+09	4.94798e+09	2.66094e+07	7.07201e+07	159887	5.05521e+07	7.43827e+07	4.39547e+06	1.10527e+08	3.11759e+07	596584	5.76643	54.9105	144.619	3.24964e+07	1.87388e+08	4.31101e+07	2.3672e+09	4.74331e+07	6.85971e+09
Afu6g12500	prx5 Afu6g12500 AspGDID:ASPL0000109594 COORDS:Chr6_A_fumigatus_Af293:3156604-3155495C, translated using codon table 1 (220 amino acids) Uncharacterized ORF; Ortholog(s) have unfolded protein binding activity and cytosol, mitochondrion, nucleus localization	19	24	5	5	0	220	23.7	8.38		3032.55	33.11	0	24.374				39518306	3.16479e+07	3.09639e+07	2.29249e+07	24771338	5.14927e+07	555038		687599	874252	3.82113e+06	196266	624693		77836.1	#DIV/0!	20.8785	94.1255	621318	#DIV/0!	1.63055e+06	3.40434e+07	351265	3.3063e+07
Afu7g02320	Afu7g02320 AspGDID:ASPL0000110027 COORDS:Chr7_A_fumigatus_Af293:633215-634958W, translated using codon table 1 (512 amino acids) Uncharacterized ORF; Ortholog of <i>A. nidulans</i> AN9082; snoRNA Afu-199 encoded within intron 2	39	607	15	15	0	512	56.3	5.97	Phospho [S309(99.5)]; Carbamidomethyl [C259; C422]; Oxidation [M283]	104725	1002.84	0	255.891	1.92019e+09	2.43833e+09	9.20157e+08	2.96903e+08	5.51552e+08	3.0247e+08	9.23301e+08	4.32573e+08	3.39155e+08	1.29099e+07	1.34919e+07	876436	1.98987e+07	3.1243e+07	3.77828e+06	1.80411e+07	7.81774e+06	2.28827e+06	193.512	20.9564	60.2205	9.09275e+06	1.75956e+09	1.83067e+07	3.83641e+08	9.38235e+06	5.6501e+08
Afu6g12490	bol3 Afu6g12490 AspGDID:ASPL0000109593 COORDS:Chr6_A_fumigatus_Af293:3154783-3155261W, translated using codon table 1 (132 amino acids) Uncharacterized ORF; Ortholog(s) have 2 iron, 2 sulfur cluster binding activity	14	46	2	2	0	132	14.7	9.52		6133.55	85.94	0	17.822	158155728	341611952	1.06469e+08	20597958	60165897	6.96029e+07	116400983	112646182	3.316e+07		520819		1673958	860318	726638	2.32006e+06		1.16823e+06	388.002	46.1119	50.1119	520819	2.02079e+08	1.08697e+06	5.01223e+07	1.74414e+06	8.74024e+07
Afu5g00220	Afu5g00220 AspGDID:ASPL0000107205 COORDS:Chr5_A_fumigatus_Af293:49116-49679W, translated using codon table 1 (187 amino acids) Uncharacterized ORF; Ortholog of <i>Aspergillus kawachii</i> : Aspka1_0183260 and <i>Aspergillus niger ATCC 1015</i> : 184254-mRNA	11	8	2	2	0	187	20.9	8.7		831.55	11.11	0	6.55									2.70029e+07									791022	#DIV/0!	#DIV/0!	34.1367	#DIV/0!	#DIV/0!	#DIV/0!	#DIV/0!	791022	2.70029e+07
Afu7g01010	adh1 AspGDID:ASPL0000109897 COORDS:Chr7_A_fumigatus_Af293:271675-270494C, translated using codon table 1 (353 amino acids) Uncharacterized ORF; Putative alcohol dehydrogenase; predicted gene pair with AFUA_5G06240 (alcC); induced by L-tyrosine; transcript up-regulated in conidia exposed to neutrophils	19	114	6	4	0	353	37.5	7.4	Carbamidomethyl [C47]; Oxidation [M54]	13737	160.73	0	37.324	5141811	3.11605e+06		2.51363e+07	235197734	1.7506e+06	172937168			2.08175e+06	3.8764e+07	111178	1.58523e+08	3.27088e+07	5.91594e+06	7153205	12521213	2.22304e+06	0.302435	1.32938	23.6928	1.36523e+07	4.12893e+06	6.57158e+07	8.73615e+07	7.29915e+06	172937168
Afu1g04710	Afu1g04710 AspGDID:ASPL0000101640 COORDS:Chr1_A_fumigatus_Af293:1339580-1338318C, translated using codon table 1 (420 amino acids) Uncharacterized ORF; Ortholog(s) have tRNA binding activity, role in tRNA wobble position uridine thiolation and cytosolic tRNA wobble base thiouridylase complex localization	6	12	2	2	0	420	46.1	7.68		1421.48	18.14	0	11.445	1.82894e+06	8.79703e+06	2.44031e+07	7.59326e+06	1.59779e+07	1.02191e+07	2.27873e+06	7.09199e+06	1.15202e+07			3.07524e+06	3.92927e+06	1.715e+06	690359		622599	150448	3.79689	5.33422	18.0161	3.07524e+06	1.16764e+07	2.11154e+06	1.12634e+07	386523	6.96363e+06
Afu3g06450	pmt1 AspGDID:ASPL0000105056 COORDS:Chr3_A_fumigatus_Af293:1591668-1594766W, translated using codon table 1 (946 amino acids) Verified ORF; Protein O-mannosyltransferase, required for heat resistance, cell wall integrity, and normal conidiation and conidial germination; 12 predicted transmembrane domains	3	39	2	2	0	946	106.4	7.69	Acetyl [S38(50); S39(50)]	3030.24	16.95	0	9.1	2.91388e+07	4.69354e+07	108547936	4.81184e+07	7.29191e+07	170472944	2.95598e+07	4.57685e+07	88227964	608547	630652	173261	1898135	709459	1.65646e+06	5.92781e+06	1.66555e+06	1.81574e+06	130.71	68.3646	17.3828	470820	6.15407e+07	1.42135e+06	9.71702e+07	3.13637e+06	5.45188e+07
Afu5g03920	hapX AspGDID:ASPL0000107570 COORDS:Chr5_A_fumigatus_Af293:1044453-1042978C, translated using codon table 1 (491 amino acids) Verified ORF; bZIP transcription factor required for adaption to both iron depletion and excess and for transcriptional activation of the siderophore system; transcript repressed by iron; SrbA-regulated during hypoxia	39	548	14	14	0	491	53	7.21	Oxidation [M248; M478]; Phospho [T319(100)]; Carbamidomethyl [C343; C350; C353; C422]	89070.4	989.21	0	248.588	3.17143e+09	5.17021e+09	2.38116e+09	3.131e+08	1.44984e+09	5.77675e+08	3.4558e+08	2.03049e+08	2.58813e+08	7.59887e+06	1.46975e+07	7.27715e+07	189919	1.44644e+06	6.03891e+07	714785	890972	4.51808e+07	112.791	37.7363	17.258	3.16893e+07	3.57427e+09	2.06751e+07	7.80204e+08	1.55955e+07	2.69147e+08
Afu1g09170	Afu1g09170 AspGDID:ASPL0000101983 COORDS:Chr1_A_fumigatus_Af293:2384415-2382645C, translated using codon table 1 (391 amino acids) Uncharacterized ORF; Ortholog(s) have kinase binding activity and role in conidiophore development, hyphal growth, regulation of kinase activity	25	341	7	7	0	391	43.3	5.72	Carbamidomethyl [C165; C167]; Oxidation [M255]	50195.4	490.03	0	61.276	2.9768e+09	2459921951	6.39548e+09	2.87416e+09	1.97693e+09	4.9741e+09	2.46124e+09	4.33277e+09	4.21334e+09	140042443	1.66045e+08	2.00147e+08	1.24281e+08	2.20488e+08	4.20783e+08	1.66788e+08	199511028	3.18663e+08	23.373	12.8341	16.07	1.68745e+08	3.94407e+09	2.55184e+08	3.27506e+09	2.28321e+08	3.66912e+09
Afu8g04090	codA AspGDID:ASPL0000110744 COORDS:Chr8_A_fumigatus_Af293:888631-890353W, translated using codon table 1 (542 amino acids) Verified ORF; Putative choline oxidase; AFUB_083470 choA ortholog	25	442	12	12	0	542	60.1	6.84	Carbamidomethyl [C263]; Oxidation [M53; M273]	56882.3	649.74	0	110.073	4.12345e+08	700870448	4.13636e+08	5.5395e+08	1.216e+09	7.22866e+08	6.79185e+08	6.23642e+08	6.27675e+08	1.13208e+06	4.45546e+06		2.85937e+07	1.36975e+07	1.25331e+07	1.56764e+07	9.55234e+07	1.01931e+07	182.174	45.4691	15.9029	2.79377e+06	5.08951e+08	1.82748e+07	8.30938e+08	4.04643e+07	6.43501e+08
Afu2g11740	Afu2g11740 AspGDID:ASPL0000103888 COORDS:Chr2_A_fumigatus_Af293:3017955-3014505C, translated using codon table 1 (1108 amino acids) Uncharacterized ORF; Ortholog(s) have ATP-dependent peptidase activity and role in chaperone-mediated protein complex assembly, mitochondrial protein catabolic process, protein quality control for misfolded or incompletely synthesized proteins	14	188	12	12	0	1108	121.9	5.99	Oxidation [M201]; Carbamidomethyl [C380; C602]	19843.2	197.01	0	67.402	3.17928e+08	3.04997e+08	7.23825e+09	4.45952e+08	5.77445e+08	1.14827e+10	366418766	3.97643e+08	5.60009e+09	107951821	2.06492e+08	988316	6.39655e+07	1.35014e+08	3.65212e+06	1.40178e+08	2.79251e+08	2.25346e+06	24.9219	61.7182	15.0922	1.05144e+08	2.62039e+09	6.7544e+07	4.16869e+09	1.40561e+08	2.12138e+09
Afu1g10310	Afu1g10310 AspGDID:ASPL0000102095 COORDS:Chr1_A_fumigatus_Af293:2655644-2657900W, translated using codon table 1 (604 amino acids) Uncharacterized ORF; Putative RNase L inhibitor of the ABC superfamily	5	36	3	3	0	604	68.2	8.24		4053.49	35.54	0	16.448				1.68297e+07	3.56917e+07	9.93467e+06	80954694	4.54323e+07	28471167	938190	1.37907e+06		2.17609e+07	8244099	384704	5213000	5.55987e+06	374445	#DIV/0!	2.05517	13.892	1.15863e+06	#DIV/0!	1.01299e+07	2.08187e+07	3.71577e+06	5.16194e+07
Afu2g15960	nbp35 AspGDID:ASPL0000104313 COORDS:Chr2_A_fumigatus_Af293:4221110-4220008C, translated using codon table 1 (345 amino acids) Uncharacterized ORF; Putative nucleotide binding protein; transcript up-regulated in conidia exposed to neutrophils	8	32	2	2	0	345	36.7	5	Carbamidomethyl [C256; C259]	4362.77	46.15	0	15.24	2.30227e+06	2.0529e+06	2.13464e+06	1.76775e+07	24547340	1.28593e+07	67657550	39099508	3.48244e+07		1.74788e+06		7.72745e+06	1.00782e+07		2.29584e+06	4.87849e+06		1.23765	2.06242	13.1563	1.74788e+06	2.16327e+06	8.90284e+06	1.83614e+07	3.58717e+06	4.71938e+07
Afu8g00510	Afu8g00510 AspGDID:ASPL0000110491 COORDS:Chr8_A_fumigatus_Af293:112596-110932C, translated using codon table 1 (536 amino acids) Verified ORF; Predicted oxidoreductase; encoded in the fma (fumagillin) secondary metabolite gene cluster	23	174	11	11	0	536	60.9	8.25	Carbamidomethyl [C391]; Oxidation [M379]	24168.1	274.87	0	93.194	3.40599e+08	4.26581e+08	1.03281e+08	9.03493e+07	47843248	26858770	5.06108e+07	35361484	27067692	1.53721e+08	7.52458e+08	6.16501e+06	4.57008e+06			3703046	2.11569e+06		0.954093	12.0385	12.9513	3.04115e+08	2.90154e+08	4.57008e+06	5.50171e+07	2.90937e+06	3.768e+07
Afu1g09757	Afu1g09757 AspGDID:ASPL0000362007 COORDS:Chr1_A_fumigatus_Af293:2525341-2525952W, translated using codon table 1 (98 amino acids) Uncharacterized ORF; Ortholog(s) have copper ion binding activity, role in metal ion transport, mitochondrial respiratory chain complex IV assembly and cytosol, mitochondrial intermembrane space, nucleus localization	37	38	3	3	0	98	10.7	7.78	Oxidation [M70]; Acetyl [S2(100)]	8498.36	14.36	0	28.522	2.73376e+07	58189305	8.13987e+06	1.07065e+08	1.51891e+08	4.89774e+07	583942501	168192866	1.38913e+08	1.34524e+07	16513731	2.25414e+07	6770055	1.34025e+07	2.07223e+07	1.90081e+07	24879338	2.97237e+07	1.78387	7.52988	12.1048	1.75025e+07	3.12223e+07	1.36316e+07	1.02645e+08	2.45371e+07	2.97016e+08
Afu2g11540	Afu2g11540 AspGDID:ASPL0000103868 COORDS:Chr2_A_fumigatus_Af293:2974560-2973461C, translated using codon table 1 (345 amino acids) Uncharacterized ORF; Ortholog(s) have ketoreductase activity, role in fatty acid elongation, sphingolipid biosynthetic process, very long-chain fatty acid biosynthetic process and endoplasmic reticulum membrane localization	6	7	2	2	0	345	37.3	9.57		460.23	3.8	0	6.407	9.55057e+07	65951365	58343368	132005908	169976966	16200801	67173593	63945339	25337174	1.30955e+06	7.53514e+06		1.81961e+06	7.05994e+06		3.9721e+06	4951890		16.5674	23.8889	11.6881	4.42234e+06	7.32668e+07	4.43978e+06	106061225	4.46199e+06	5.2152e+07
Afu5g01440	Afu5g01440 AspGDID:ASPL0000107324 COORDS:Chr5_A_fumigatus_Af293:377687-376891C, translated using codon table 1 (202 amino acids) Uncharacterized ORF; Ortholog(s) have thioredoxin peroxidase activity, role in cell redox homeostasis, cellular response to oxidative stress, response to metal ion and cytosol, peroxisome, plasma membrane localization	37	122	5	5	0	202	21.9	8.35	Carbamidomethyl [C96]	15740.3	178.05	0	36.33	2.86467e+08	2.65746e+08	1.12006e+08	1.80836e+08	2.46416e+08	60502295	4.67353e+07	2.0847e+07	5.3341e+07	1.19654e+07	1.65895e+07	692818	3.83356e+07	9.22828e+06	1.39426e+06	3790228	6.35597e+06	623607	22.7101	9.9627	11.228	9.74925e+06	2.21406e+08	1.63194e+07	1.62585e+08	3.58993e+06	4.03078e+07
Afu5g12260	tigA AspGDID:ASPL0000108282 COORDS:Chr5_A_fumigatus_Af293:3183118-3184297W, translated using codon table 1 (368 amino acids) Uncharacterized ORF; Putative disulfide isomerase	9	14	3	3	0	368	40.2	6.44		1245.65	15.93	0	13.845	4.18791e+07	1.236e+07	15916219	2.9127e+07	2.27049e+07	1.26316e+07	2.76377e+07	2.32403e+07	2.80446e+06	1.17167e+06	946581		1.63519e+07			1.78364e+06	1.79784e+06		22.0797	1.31409	9.9926	1.05912e+06	2.33851e+07	1.63519e+07	2.14878e+07	1.79074e+06	1.78941e+07
Afu1g04660	Afu1g04660 AspGDID:ASPL0000101635 COORDS:Chr1_A_fumigatus_Af293:1318902-1317870C, translated using codon table 1 (203 amino acids) Uncharacterized ORF; Ribosomal protein L15	19	116	3	3	0	203	24.2	11.3	Oxidation [M87]; Carbamidomethyl [C152]	11581.8	65.31	0	30.22	1.00901e+09	1.04955e+09	1.40091e+08	5.0245e+08	6.4349e+08	2.0537e+08	5.78973e+08	5.94273e+08	1.16085e+08	2.50919e+07	4.35119e+07	2.18104e+07	8.76129e+07	9.82178e+07	5.90664e+07	3.93809e+07	6.56563e+07	3.09978e+07	24.3176	5.51787	9.47794	3.0138e+07	7.32886e+08	81632389	4.50437e+08	4.5345e+07	4.29777e+08
Afu2g05740	Afu2g05740 AspGDID:ASPL0000103397 COORDS:Chr2_A_fumigatus_Af293:1617787-1618739W, translated using codon table 1 (192 amino acids) Uncharacterized ORF; Putative Rho-type GTPase	15	71	2	2	0	192	21.4	5.96	Carbamidomethyl [C159]	8343.79	103.19	0	11.896	256949676	306266220	122872802	2.44709e+08	3.65397e+08	120211357	3.07652e+08	589874273	1.68114e+08	49952160	119936856	202728	35001748	125188732		65638857	9784999		4.03364	3.03937	9.41913	5.66972e+07	2.28696e+08	80095240	2.43439e+08	37711928	3.55214e+08
Afu4g11560	Afu4g11560 AspGDID:ASPL0000106864 COORDS:Chr4_A_fumigatus_Af293:3047353-3057034W, translated using codon table 1 (3170 amino acids) Uncharacterized ORF; Ortholog(s) have role in ascospore-type prospore membrane assembly, late endosome to vacuole transport, mitochondrion organization, protein retention in Golgi apparatus, protein targeting to vacuole	19	538	52	52	0	3170	357.9	5.72	Oxidation [M1; M809; M1693; M2693]	64577.5	754.15	0	353.958	1.96204e+07	1.04165e+09	3.26885e+06	1.3675e+07	4.42759e+09	1.60791e+07	2.96754e+07	2.14383e+09	7.00898e+06	4.79781e+07	5.52865e+07	5.07137e+06	3.19628e+08	6.82173e+07	2.08567e+07	1.29881e+08	7.70843e+07	3.44392e+07	9.82632	10.9061	9.03262	3.6112e+07	3.54848e+08	1.36234e+08	1.48578e+09	8.0468e+07	7.26837e+08
Afu7g03980	Afu7g03980 AspGDID:ASPL0000110093 COORDS:Chr7_A_fumigatus_Af293:893752-895260W, translated using codon table 1 (468 amino acids) Uncharacterized ORF; Ortholog(s) have role in cytoplasmic translational initiation and cytosol, eukaryotic 43S preinitiation complex, eukaryotic translation initiation factor 3 complex, nucleus localization	15	78	5	5	0	468	51.1	5.06		10056.1	125.05	0	25.556	267189809	2.32515e+08	2.9493e+07	3.35684e+08	415872559	3.62698e+07	3.40035e+08	5.73737e+07	2.83563e+07	3.55172e+06	1.19861e+07		2.36233e+07	1.6245e+07	6.55372e+06	9.53942e+06	3.55445e+07	6.1116e+06	22.7058	16.971	8.31644	7.76889e+06	1.76399e+08	1.5474e+07	2.62609e+08	1.70652e+07	1.41922e+08
Afu2g11180	flbA AspGDID:ASPL0000103833 COORDS:Chr2_A_fumigatus_Af293:2871916-2874290W, translated using codon table 1 (712 amino acids) Uncharacterized ORF; Developmental regulator; required for normal conidiophore development; calcium induced	4	40	3	3	0	712	78.6	8.7		2549.2	37.49	0	8.454		1.0073e+06		30968821	41290488	20705423	35369728	30401527	3.87471e+07	731012	1.94583e+06	89789	1.50139e+06	1.06687e+06	2.64601e+06	2.09139e+06	9.46362e+06	1.3112e+06	1.09227	17.8289	8.12347	922211	1.0073e+06	1.73809e+06	30988244	4.28874e+06	3.48394e+07
Afu1g08840	Afu1g08840 AspGDID:ASPL0000101950 COORDS:Chr1_A_fumigatus_Af293:2290909-2291935W, translated using codon table 1 (228 amino acids) Uncharacterized ORF; Ortholog(s) have guanylate kinase activity, role in GDP biosynthetic process, GMP metabolic process and biofilm matrix, cytoplasm, nucleus localization	10	82	2	2	0	228	25.5	7.43		10735	81.02	0	23.705	2.92922e+08	2.72583e+08	2.71567e+07	3.34317e+08	438337617	1.83158e+08	1.95487e+08	1.12291e+08	68490529	1.22766e+07	1.1955e+07	1.00915e+06	4.63112e+07	2.29612e+07	6.8695e+06	1.84068e+07	2.59665e+07	2.62527e+06	23.4803	12.553	8.00596	8.41359e+06	1.97554e+08	2.53806e+07	3.18604e+08	1.56662e+07	1.25423e+08
Afu2g08090	Afu2g08090 AspGDID:ASPL0000103529 COORDS:Chr2_A_fumigatus_Af293:2101332-2098578C, translated using codon table 1 (853 amino acids) Uncharacterized ORF; Protein of unknown function, phoB-regulated	3	18	2	2	0	853	97.1	9.8		1943.11	10.82	0	7.833	5.79759e+06	9.25009e+06	2.79959e+07	3.80333e+06	12160112	8.71581e+06	8.90005e+06		1.68879e+07	1.59365e+06	671809	6.977e+06	1.87155e+06	1.28575e+06	1.07411e+07	2.86638e+06		505423	4.65716	1.77569	7.64812	3.08082e+06	1.43479e+07	4.6328e+06	8.22642e+06	1.6859e+06	1.2894e+07
Afu1g09290	Afu1g09290 AspGDID:ASPL0000101995 COORDS:Chr1_A_fumigatus_Af293:2410916-2412580W, translated using codon table 1 (484 amino acids) Uncharacterized ORF; Has domain(s) with predicted catalytic activity and role in biosynthetic process	13	72	4	4	0	484	52.6	7.36		9282.28	84.18	0	38.144	1.39614e+08	1.23955e+08	5006699	8.04908e+07	119263717	3.04455e+06	6.34104e+07	2.43848e+08	5.30471e+06	3.0805e+07	1.60968e+07	1.79757e+06	4.76581e+07	3.35078e+06	1.01767e+07	2.50981e+07	1.35482e+07	5.25967e+06	5.51497	3.31449	7.11891	1.62331e+07	8.95252e+07	20395172	6.75997e+07	1.46353e+07	1.04188e+08
Afu3g11400	pep2 AspGDID:ASPL0000105538 COORDS:Chr3_A_fumigatus_Af293:2990626-2992029W, translated using codon table 1 (398 amino acids) Verified ORF; Aspartic acid endopeptidase; conidia-enriched protein; conidial surface associated; predicted signal secretion sequence; hypoxia induced protein; transcript up-regulated in conidia exposed to neutrophils and by growth on BSA	20	48	5	5	0	398	43.3	5	Carbamidomethyl [C321]	6107.46	64.25	0	49.009	5.38977e+07	3.38381e+07	7.65349e+07	4.8794e+07	9.51223e+06	2.70834e+06	7.3843e+06	9811669	3.8417e+07	12082580	3.16761e+07	1.36643e+07	3.73923e+06		3.8286e+06	3443416	2.71557e+06	2.09453e+06	2.86071	5.3749	6.7381	1.9141e+07	5.47569e+07	3.78392e+06	2.03382e+07	2.75117e+06	1.85377e+07
Afu6g02280	aspf3 AspGDID:ASPL0000108683 COORDS:Chr6_A_fumigatus_Af293:408478-407732C, translated using codon table 1 (168 amino acids) Verified ORF; Allergen Asp f 3; peroxiredoxin family reductase; putative peroxismal membrane protein; IgE binding; protein induced by heat shock and by exposure to hydrogen peroxide; hypoxia induced protein; induced by gliotoxin exposure	55	655	10	10	0	168	18.4	5.58	Carbamidomethyl [C61]	99884.3	958.24	0	99.418	1.9703e+09	2.31919e+09	1.88533e+09	2.00683e+09	2.53953e+09	1.9064e+09	1.938e+09	8.09104e+08	2104962460	2.54285e+08	2.81304e+08	5.39911e+07	9.76493e+08	3.36088e+08	1.51651e+08	2.58031e+08	3.65294e+08	1.32148e+08	10.4732	4.40693	6.42255	1.96527e+08	2.05827e+09	4.88077e+08	2.15092e+09	2.51824e+08	1.61735e+09
Afu3g14260	Afu3g14260 AspGDID:ASPL0000105816 COORDS:Chr3_A_fumigatus_Af293:3789396-3789992W, translated using codon table 1 (178 amino acids) Uncharacterized ORF; Ortholog of <i>A. niger CBS 513.88</i> : An09g04240, <i>A. oryzae RIB40</i> : AO090012000670, <i>Neosartorya fischeri NRRL 181</i> : NFIA_063040 and <i>Aspergillus wentii</i> : Aspwe1_0038047	23	16	3	3	0	178	18.9	5.67	Oxidation [M59]	2169.01	22.27	0	21.522				5.26965e+06		15921041			3.42715e+07			1.41653e+06			14660360			5.35458e+06	#DIV/0!	0.722721	6.40041	1.41653e+06	#DIV/0!	14660360	1.05953e+07	5.35458e+06	3.42715e+07
Afu4g10100	Afu4g10100 AspGDID:ASPL0000106724 COORDS:Chr4_A_fumigatus_Af293:2615714-2617780W, translated using codon table 1 (647 amino acids) Uncharacterized ORF; Ortholog(s) have cytosol localization	22	98	9	9	0	647	71.5	6.23	Carbamidomethyl [C425]	15282.1	172.78	0	67.51	1.83471e+08	2.71992e+08	1.88794e+08	3.67367e+07	4.65883e+07	6.07267e+07	2.86534e+07	3.07432e+07	4.7895e+07			1.09473e+06	1.60459e+06	3.96525e+06		4.38358e+06	8.37439e+06		196.169	17.2419	5.60651	1.09473e+06	2.14752e+08	2.78492e+06	4.80172e+07	6.37899e+06	3.57639e+07
Afu5g02510	Afu5g02510 AspGDID:ASPL0000107431 COORDS:Chr5_A_fumigatus_Af293:649827-646444C, translated using codon table 1 (1091 amino acids) Uncharacterized ORF; Ortholog(s) have role in Golgi to vacuole transport, ascospore wall assembly, cellular sphingolipid homeostasis, retrograde transport, endosome to Golgi and GARP complex, mitochondrion localization	2	11	2	2	0	1091	120.6	8.27		864.62	9.43	0	7.306	3.32941e+07	4.28594e+07	2.0643e+06	4.95093e+07	59215905	1.79057e+06	3.06607e+07	1.03051e+07		7163949	14311024	320772	2.82276e+06	3.21085e+06	1.72296e+06	5.25878e+06	4.33024e+06	1.59994e+06	3.58867	14.248	5.4919	7.26525e+06	2.60726e+07	2.58552e+06	3.68386e+07	3.72965e+06	2.04829e+07
Afu2g11340	Afu2g11340 AspGDID:ASPL0000103849 COORDS:Chr2_A_fumigatus_Af293:2922123-2921251C, translated using codon table 1 (248 amino acids) Uncharacterized ORF; Ortholog(s) have role in intracellular sterol transport and fungal-type vacuole lumen localization	21	122	5	5	0	248	27.3	5.94	Carbamidomethyl [C196; C236]	10954.9	126.55	0	24.976	342997459	2.42282e+08	1.06937e+08	9.74977e+07	1.00813e+08	7.87915e+06	70624536	2.3353e+07	7.28892e+06	1.92628e+07	2.17662e+07	5.97372e+06	4.96154e+07	4.26372e+06	6.32848e+06	9043223	7.91974e+06	2.35371e+06	14.7272	3.42465	5.24244	1.56676e+07	2.30739e+08	2.00692e+07	6.87299e+07	6.43889e+06	3.37555e+07
Afu5g12242	Afu5g12242 AspGDID:ASPL0000365527 COORDS:Chr5_A_fumigatus_Af293:3178371-3176975C, translated using codon table 1 (363 amino acids) Uncharacterized ORF; Ortholog(s) have cytosol, nucleus localization	6	16	2	2	0	363	39.7	6.19		1790.16	21.29	0	16.622	2.8428e+07	4.89301e+07	2.60925e+07	1.3169e+07	5.37784e+06	1.02792e+07	1.82965e+07	1.32748e+07	1.45583e+07	1.64619e+06	1.41144e+06			439564		538303	5.36666e+06		22.5558	21.8596	5.20801	1.52881e+06	3.44835e+07	439564	9.60869e+06	2.95248e+06	1.53766e+07
Afu1g12650	kat1 AspGDID:ASPL0000102333 COORDS:Chr1_A_fumigatus_Af293:3343235-3341793C, translated using codon table 1 (418 amino acids) Uncharacterized ORF; Putative 3-ketoacyl-CoA ketothiolase with a predicted role in fatty acid beta oxidation; transcript up-regulated in conidia exposed to neutrophils; induced by exposure to artemisinin	25	242	7	7	0	418	44.2	8.13	Oxidation [M191; M283; M312]	32868.7	338.96	0	73.774	3.03229e+08	4.5481e+08	380461900	2.73693e+08	407771276	539177600	1.50629e+08	1.626e+09	2.18312e+08	2.26034e+08	346531728	2.78926e+07	1.53851e+08	130585117	7.22066e+07	8.6699e+07	2.77965e+08	2.67004e+07	1.89605	3.42259	5.09741	2.00153e+08	3.795e+08	1.18881e+08	4.06881e+08	1.30455e+08	6.64981e+08
Afu3g11610	nhp6 AspGDID:ASPL0000105559 COORDS:Chr3_A_fumigatus_Af293:3052509-3052991W, translated using codon table 1 (104 amino acids) Uncharacterized ORF; Non-histone chromosomal protein; reacts with rabbit immunosera exposed to A. fumigatus conidia	14	21	2	2	0	104	12.1	9.09		2402.05	33.68	0	13.143	279110592	308636852	151360544	230961968	110474136	2.6369e+08	82819272	4961487	57346424	5.86968e+06	3.09625e+07	7.36902e+06	118910001	6.37191e+06	8126489	1.24515e+07	9.45909e+06	6658377	16.7214	4.53589	5.07988	1.47337e+07	2.46369e+08	4.44695e+07	2.01709e+08	9.523e+06	4.83757e+07
Afu4g10790	Afu4g10790 AspGDID:ASPL0000106792 COORDS:Chr4_A_fumigatus_Af293:2820022-2821193W, translated using codon table 1 (320 amino acids) Uncharacterized ORF; Ortholog(s) have ribose phosphate diphosphokinase activity and role in 5-phosphoribose 1-diphosphate biosynthetic process, cellular response to drug, cytokinesis, fungal-type cell wall organization	9	69	2	2	0	320	35	7.5		9934.03	113.55	0	14.013	9081137	15246014	31578737	8.88132e+06	95393316	24431116	14034376	23135014	45068875	1.64976e+06	6064867		6.04747e+06	5544992	8764603	4.89295e+06	9686200	2.0031e+06	4.83116	6.32241	4.95942	3.85731e+06	18635296	6.78569e+06	4.29019e+07	5.52742e+06	27412755
Afu6g13490	Afu6g13490 AspGDID:ASPL0000109690 COORDS:Chr6_A_fumigatus_Af293:3433612-3431912C, translated using codon table 1 (515 amino acids) Uncharacterized ORF; Putative glutamate decarboxylase; predicted gene pair with AFUA_8G06020; SrbA-regulated during hypoxia	10	158	5	5	0	515	58.9	6.24	Oxidation [M53]	17259.2	182.48	0	43.835	2.14398e+07	2.71171e+07	2.10833e+07	3.75247e+08	461531971	2.3964e+08	1668287683	717364583	6.61714e+08	20657258	2.28215e+07	2.00059e+06	1.39992e+08	1.65226e+08	2.68455e+07	2.60745e+08	3.66325e+08	2.74793e+07	1.53125	3.24161	4.65568	1.51598e+07	2.32134e+07	1.10688e+08	3.58806e+08	2.18183e+08	1.01579e+09
Afu4g11980	Afu4g11980 AspGDID:ASPL0000106905 COORDS:Chr4_A_fumigatus_Af293:3154498-3153140C, translated using codon table 1 (429 amino acids) Uncharacterized ORF; Anthranilate phosphoribosyl transferase; no human homolog	17	20	5	5	0	429	45.9	5.74	Carbamidomethyl [C76]; Oxidation [M1]; Acetyl [S3(100)]	3031.42	37.52	0	32.697	1.94473e+07	98351927	18850709	1.09912e+06	4.50674e+06	1.65969e+06	37543188	3.28489e+06	996896	247435	2.08311e+06		1929450		221421	1.75186e+06	4.50486e+06		39.0896	2.25197	4.45654	1.16527e+06	4.555e+07	1.07544e+06	2.42185e+06	3.12836e+06	1.39417e+07
Afu1g03610	Afu1g03610 AspGDID:ASPL0000101531 COORDS:Chr1_A_fumigatus_Af293:1043356-1044333W, translated using codon table 1 (282 amino acids) Uncharacterized ORF; Protein of unknown function; calcium downregulated	5	12	2	2	0	282	32.1	7.43		1070.97	12.13	0	7.139	1.80232e+06	6.71184e+06	2.91833e+06	14847705	4.30201e+07	25440713	1.28759e+07	1.27208e+07	1.57515e+07	4.21656e+06	3.93448e+06			9.73862e+06		5.08972e+06	1.26463e+06		0.935054	2.85148	4.33804	4.07552e+06	3.81083e+06	9.73862e+06	2.77695e+07	3.17717e+06	1.37827e+07
Afu3g09220	Afu3g09220 AspGDID:ASPL0000105319 COORDS:Chr3_A_fumigatus_Af293:2341372-2337796C, translated using codon table 1 (1120 amino acids) Uncharacterized ORF; Putative P450 family fatty acid hydroxylase with a possible role in the hydroxylation of a very long-chain fatty acid	3	12	3	3	0	1120	124.2	6.11		1166.88	14.16	0	10.478					5.05584e+07	2007990		21837573		1.5732e+06	6.00556e+06	142114	4.73228e+06	3.71225e+06	1.15773e+06	8.79875e+06	5.54941e+06	836276	#DIV/0!	8.21157	4.31446	2.57362e+06	#DIV/0!	3.20075e+06	2.62832e+07	5.06148e+06	21837573
Afu3g00740	Afu3g00740 AspGDID:ASPL0000104594 COORDS:Chr3_A_fumigatus_Af293:167617-166508C, translated using codon table 1 (335 amino acids) Uncharacterized ORF; Ortholog(s) have cytoplasm, nucleus localization	24	62	6	6	0	335	36.8	6.84	Carbamidomethyl [C33; C52]	8029.8	93.64	0	39.979	5.29197e+07	2.95157e+08	1.03361e+07	172285	2.04771e+07			2676721	4546202	2.60731e+07	1.08786e+08	1.60026e+06	4.821e+06	5.03973e+06	908265			845319	2.62652	2.87622	4.27231	4.54863e+07	1.19471e+08	3.58967e+06	1.03247e+07	845319	3.61146e+06
Afu2g12900	Afu2g12900 AspGDID:ASPL0000104003 COORDS:Chr2_A_fumigatus_Af293:3308048-3307099C, translated using codon table 1 (271 amino acids) Uncharacterized ORF; Ortholog(s) have urease activity, role in urea catabolic process and cytosol, nucleus localization	9	22	2	2	0	271	29.2	6.23		2942.84	24.05	0	8.675	7921699	7.13949e+06	9.05831e+06	5.18667e+06	21352888		16854300	34960148		31485013	80605946	2.02322e+06	1.96388e+07	23949421	1.72704e+07	3.79251e+06	1.38509e+07	1.19354e+06	0.211363	0.654128	4.12602	3.80381e+07	8.03983e+06	2.02862e+07	1.32698e+07	6.27899e+06	25907224
Afu2g14270	Afu2g14270 AspGDID:ASPL0000104142 COORDS:Chr2_A_fumigatus_Af293:3742174-3739906C, translated using codon table 1 (603 amino acids) Uncharacterized ORF; Putative actin-binding protein; hypoxia repressed protein	9	10	3	3	0	603	65.9	5.62		1187.2	9.58	0	19.263	5.37474e+06	4.42575e+06	1.44606e+07	9.37673e+06	6.4748e+06	1.56456e+07	4.62922e+06		5.69344e+06	1.80941e+06	691960	6.65292e+06	4.28234e+06	1.21455e+06	9.91279e+06	1.26896e+06			2.65024	2.04398	4.06737	3.05143e+06	8.08702e+06	5.13656e+06	1.0499e+07	1.26896e+06	5.16133e+06
Afu5g12190	Afu5g12190 AspGDID:ASPL0000108275 COORDS:Chr5_A_fumigatus_Af293:3159769-3160797W, translated using codon table 1 (229 amino acids) Uncharacterized ORF; Ortholog(s) have DNA translocase activity, TBP-class protein binding, transcription factor activity, core RNA polymerase II binding activity	15	58	3	3	0	229	25.9	6.04		6405.71	65.47	0	20.941	2.59077e+07	2990063383	1.3695e+09	2.15747e+09	3.34731e+07	1.55022e+09	3.61217e+07	6.66781e+08	7.52833e+08	5.10866e+07	142367126	2.03499e+06	1.07562e+08	1.91071e+08	5.655e+06	1.07566e+08	246894730	6.01189e+06	22.4334	12.2948	4.03841	6.51629e+07	1.46183e+09	1.01429e+08	1.24706e+09	1.20158e+08	4.85245e+08
Afu6g02770	Afu6g02770 AspGDID:ASPL0000108732 COORDS:Chr6_A_fumigatus_Af293:563050-561936C, translated using codon table 1 (345 amino acids) Uncharacterized ORF; Has domain(s) with predicted oxidoreductase activity and role in metabolic process	10	25	3	3	0	345	37.2	9.06		1952.42	16.12	0	9.96	3.08752e+06	8.42216e+06		1.91518e+07	6.5505e+07	7.23884e+06	66979664	24217230	8777226	5.33067e+06	1.18752e+07	65715.2	4023896	1.18206e+07	174149	1.02003e+07	14079664	514898	0.99959	5.73679	4.03206	5.7572e+06	5.75484e+06	5.33955e+06	3.06319e+07	8.26494e+06	3.33247e+07
Afu6g12690	Afu6g12690 AspGDID:ASPL0000109612 COORDS:Chr6_A_fumigatus_Af293:3206055-3204154C, translated using codon table 1 (581 amino acids) Uncharacterized ORF; Ortholog of <i>A. nidulans FGSC A4</i> : AN3709, AN0485, <i>A. fumigatus Af293</i> : Afu4g13930, <i>A. niger CBS 513.88</i> : An06g01900, An01g14510 and <i>A. oryzae RIB40</i> : AO090023000254, AO090003001584	3	21	2	2	0	581	65.8	8.19		1933.54	15.89	0	7.186	8.96114e+07	1.08142e+07	7.94638e+06	4.83469e+07	1.18949e+07	1.21064e+07	70229978	15043891	1.15869e+07	3.37238e+06	8.07821e+06	124178	1.14957e+07	8.60938e+06	2.59762e+06	6.81997e+06	16357117	1.57897e+06	9.36279	3.18677	3.91261	3.85825e+06	3.6124e+07	7.56756e+06	2.41161e+07	8252018	3.22869e+07
Afu4g09810	Afu4g09810 AspGDID:ASPL0000106695 COORDS:Chr4_A_fumigatus_Af293:2553014-2551974C, translated using codon table 1 (287 amino acids) Uncharacterized ORF; Protein of unknown function identified by mass spectrometry	53	743	15	15	0	287	31.7	9.33	Oxidation [M143; M207]	99514.6	1112.41	0	168.942	2.99102e+08	3.74605e+09	1.78679e+08	1.57362e+07	4.08644e+09	9.75997e+07	6.84154e+07	2.54378e+09	4.52511e+07	3.99431e+08	5.52215e+08	7.68142e+07	4.33966e+08	3.90574e+08	1.10861e+08	3.27316e+08	301881749	6.66976e+07	4.10694	4.4898	3.81875	3.4282e+08	1.40794e+09	3.11801e+08	1.39992e+09	2.31965e+08	8.85816e+08
Afu6g12170	fkbp1 AspGDID:ASPL0000109562 COORDS:Chr6_A_fumigatus_Af293:3060448-3061084W, translated using codon table 1 (112 amino acids) Verified ORF; Putative peptidyl-prolyl cis-trans isomerase; binds FK506 and inhibits calcineurin; transcript induced by exposure to human airway epithelial cells	40	89	4	4	0	112	12.1	7.25		13236.8	146.62	0	31.779	87972245	52256552	1.08872e+08	5.55456e+07	5.49033e+07	54097567	48221882	7.673e+07	7.0266e+08	7.54603e+07	226999550	8.13757e+07	269377921	5.31193e+07	9.59193e+07	1.01874e+08	5.73688e+07	5.79939e+07	0.648979	0.39326	3.80973	1.27945e+08	8.30337e+07	1.39472e+08	5.48488e+07	7.24121e+07	2.75871e+08
Afu4g13160	Afu4g13160 AspGDID:ASPL0000107022 COORDS:Chr4_A_fumigatus_Af293:3446471-3447904W, translated using codon table 1 (477 amino acids) Uncharacterized ORF; Ortholog of <i>A. nidulans FGSC A4</i> : AN4162, <i>A. niger CBS 513.88</i> : An03g03500, <i>A. oryzae RIB40</i> : AO090009000265, <i>Aspergillus wentii</i> : Aspwe1_0033807 and <i>Aspergillus sydowii</i> : Aspsy1_0032791	6	8	2	2	0	477	53.2	8.59	Oxidation [M341]	1199.51	9.71	0	10.386			136496128			1.46562e+08			148568272	272095	1.06005e+06	25322712	297888		58214112	682150	25962588	90397810	15.3626	5.00966	3.80806	8.88495e+06	136496128	2.9256e+07	1.46562e+08	3.90142e+07	148568272
Afu3g11750	Afu3g11750 AspGDID:ASPL0000105571 COORDS:Chr3_A_fumigatus_Af293:3087063-3085609C, translated using codon table 1 (416 amino acids) Uncharacterized ORF; Ortholog(s) have oxysterol binding, phosphatidic acid binding, phosphatidylinositol-4,5-bisphosphate binding, phosphatidylinositol-4-phosphate binding, sterol transporter activity	12	26	3	3	0	416	46.7	7.25	Oxidation [M325]	3367.53	37.14	0	15.859			29281539	21133912		7.08116e+06	5282543		81254584	2.81467e+06	9.13869e+06	4.1399e+07	7119118	5.24418e+06	19065530	5820486	1.46591e+06	2.75936e+07	1.6465	1.34662	3.7215	1.77841e+07	29281539	1.04763e+07	1.41075e+07	1.16267e+07	4.32686e+07
Afu5g11380	Afu5g11380 AspGDID:ASPL0000108197 COORDS:Chr5_A_fumigatus_Af293:2924786-2923943C, translated using codon table 1 (197 amino acids) Uncharacterized ORF; Putative Rho-GDP dissociation inhibitor; transcript and protein levels increased in response to amphotericin B	16	16	3	3	0	197	22.3	5.91		2141.07	17.59	0	21.998	2.42488e+06			2.86615e+06	1.33064e+06	834613	4.95208e+06			1.02235e+06	674251	482470	43179730		719654	1829306	1.72437e+06	526329	3.33841	0.0764081	3.64123	726358	2.42488e+06	2.19497e+07	1.67713e+06	1.36e+06	4.95208e+06
Afu3g12270	Afu3g12270 AspGDID:ASPL0000105623 COORDS:Chr3_A_fumigatus_Af293:3237221-3238007W, translated using codon table 1 (235 amino acids) Uncharacterized ORF; Putative glutathione peroxidase; peroxiredoxin; transcript upregulated in hyphae exposed to neutrophils	16	48	4	4	0	235	25.7	9.22		6210.15	64.02	0	24.61	81942036	1.07759e+08	5.37175e+07	1.13475e+07	2.60188e+07	2.46492e+06		5.62282e+06		1.78088e+07	5541349	3.14116e+06	3.52311e+07	2.02326e+06	4.35831e+06	448018	605185	3.57981e+06	9.18863	0.95719	3.64093	8.83042e+06	8.11394e+07	1.38709e+07	1.32771e+07	1.54434e+06	5.62282e+06
Afu3g04110	Afu3g04110 AspGDID:ASPL0000104928 COORDS:Chr3_A_fumigatus_Af293:1166101-1164499C, translated using codon table 1 (497 amino acids) Uncharacterized ORF; Ortholog(s) have snoRNA binding activity	5	50	2	2	0	497	55	5.41		5645.04	58.1	0	12.478	121928732	246706648	4.8675e+07	89516692	259037376	42638400	91040756	68889648	29510724	8.66122e+06	1.3176e+07	840826	2.76267e+07	38234898	2.28985e+06	26283451	23461794	2344497	18.4015	5.74005	3.63682	7.55937e+06	1.39103e+08	22717149	1.30397e+08	1.73632e+07	6.3147e+07
Afu3g11350	arsA AspGDID:ASPL0000105533 COORDS:Chr3_A_fumigatus_Af293:2972476-2973613W, translated using codon table 1 (340 amino acids) Uncharacterized ORF; ATPase; proteins are recognized and bound by Get3p then delivered to the ER	12	116	4	4	0	340	37.4	5.1		13454.9	141.99	0	17.766	7.53184e+07	9.53223e+07	52212058	3.9054e+07	8.51222e+07	4.24107e+07	9.43122e+07	5.87502e+07	4.68799e+07	1.17799e+07	52842116	1.2658e+06	2.27951e+07	2.83249e+07	9.13663e+06	2.8648e+07	23168237	4.42606e+06	3.38231	2.76462	3.55501	2.19626e+07	7.42843e+07	2.00855e+07	5.55289e+07	1.87474e+07	6.66474e+07
Afu6g12770	Afu6g12770 AspGDID:ASPL0000109620 COORDS:Chr6_A_fumigatus_Af293:3226794-3225505C, translated using codon table 1 (381 amino acids) Uncharacterized ORF; Ortholog(s) have proteasome regulatory particle, lid subcomplex localization	13	68	4	4	0	381	43.4	5.4		7428.96	81.71	0	20.518	2.10554e+08	3.15271e+08	69578197	2.22062e+08	4.57315e+08	6.54329e+07	1.77621e+08	4.42635e+08	35298923	2.86771e+07	7.38335e+07	4.17722e+06	7.47548e+07	9.76256e+07	19598271	6.00078e+07	1.12438e+08	1.46815e+07	5.58079	3.87965	3.50326	3.55626e+07	1.98468e+08	6.39929e+07	2.4827e+08	6.23757e+07	218518352
Afu1g10040	Afu1g10040 AspGDID:ASPL0000102069 COORDS:Chr1_A_fumigatus_Af293:2596524-2595158C, translated using codon table 1 (399 amino acids) Uncharacterized ORF; Ortholog(s) have role in ascospore formation, asexual sporulation resulting in formation of a cellular spore and mitochondrion, nucleus localization	8	20	2	2	0	399	45.2	10.3		3117.57	31.69	0	19.206			715483	16307787				1.38347e+06	2.80815e+07		2593578	7248961	1.18448e+06	1.00986e+06	3.66917e+06	933868	6029250	5696859	0.145386	8.34369	3.49112	4.92127e+06	715483	1.95451e+06	16307787	4.21999e+06	1.47325e+07
Afu3g14660	Afu3g14660 AspGDID:ASPL0000105855 COORDS:Chr3_A_fumigatus_Af293:3885807-3885533C, translated using codon table 1 (85 amino acids) Uncharacterized ORF; Ortholog of <i>A. nidulans FGSC A4</i> : AN2535, <i>A. niger CBS 513.88</i> : An09g01230, <i>Aspergillus wentii</i> : Aspwe1_0107397, Aspwe1_0171355 and <i>Aspergillus sydowii</i> : Aspsy1_0087029	45	34	3	3	0	85	9	5.15		3639.85	42.99	0	18.861	914848	1.3035e+06	1.32678e+07	3.1759e+06			1.42114e+06	2.44797e+06	104513916	668716	5.31424e+06	3.0415e+07	3.93398e+06	746011	2.32955e+07	744920	1.0173e+07	20828785	0.425468	0.340573	3.41399	1.21327e+07	5.16206e+06	9.32515e+06	3.1759e+06	1.05822e+07	3.61277e+07
Afu4g13290	Afu4g13290 AspGDID:ASPL0000107035 COORDS:Chr4_A_fumigatus_Af293:3479925-3478817C, translated using codon table 1 (262 amino acids) Uncharacterized ORF; Ortholog(s) have cytoplasm, nucleus localization	9	20	2	2	0	262	29.3	6.76		2485.92	17.85	0	11.914	1.50834e+06	6034582	6.99816e+06	1769473	9.12112e+06	6229575	1.68953e+07	2.3203e+07	2.76841e+07			329739	243127		6.22362e+06	1.03028e+07	5.58844e+06	4.11272e+06	14.6996	1.76494	3.38845	329739	4.84703e+06	3.23337e+06	5.70672e+06	6.66798e+06	2.25941e+07
Afu7g04430	Afu7g04430 AspGDID:ASPL0000110137 COORDS:Chr7_A_fumigatus_Af293:1008591-1009322W, translated using codon table 1 (220 amino acids) Uncharacterized ORF; Ortholog(s) have single-stranded RNA binding activity	17	11	3	3	0	220	24.7	9.91	Oxidation [M6]	1108.58	3.38	0	18.546	560170	1.48658e+06	567686		9.5411e+06	2.96192e+06	1.91484e+06	863789	1.54405e+06		2.51906e+06	382083	1.1164e+06	1.65545e+07	1.59164e+06	477595		372987	0.600782	0.97363	3.38801	1.45057e+06	871477	6.42083e+06	6.25151e+06	425291	1.44089e+06
Afu1g15050	lhs1 AspGDID:ASPL0000102572 COORDS:Chr1_A_fumigatus_Af293:4048347-4045354C, translated using codon table 1 (997 amino acids) Uncharacterized ORF; Hsp70 family chaperone	4	12	3	3	0	997	108.7	5.39		1127.24	9.19	0	13.499		1.07804e+07		2.33409e+06	6435749		1.18611e+07	25982810	780751	1133566	677233		1.25332e+07	1.49286e+06	1.8851e+06	3.90121e+06			11.9068	0.826761	3.30023	905400	1.07804e+07	5.30374e+06	4.38492e+06	3.90121e+06	1.28749e+07
Afu8g05370	mms19 Afu8g05370 AspGDID:ASPL0000110867 COORDS:Chr8_A_fumigatus_Af293:1247899-1251413W, translated using codon table 1 (1063 amino acids) Uncharacterized ORF; Ortholog(s) have cytosol, nucleus localization	7	70	7	7	0	1063	117.1	5.48	Carbamidomethyl [C271]	6274.77	83.2	0	27.91	1.43664e+08	9.75965e+07	6.45445e+07	6.64707e+07	1.9727e+08	1.29176e+08	1.18594e+08	8.28604e+07	4.9748e+07	7.9184e+06	7.8578e+07	1.44159e+06	2.96059e+06	5.98419e+07	1.08846e+07	7.33188e+06	6.13118e+07	7.97481e+06	3.4775	5.33223	3.27862	2.93127e+07	1.01935e+08	2.45624e+07	1.30972e+08	2.55395e+07	8.37342e+07
Afu2g14720	hapB AspGDID:ASPL0000104186 COORDS:Chr2_A_fumigatus_Af293:3867513-3866407C, translated using codon table 1 (368 amino acids) Uncharacterized ORF; Sequence-specific CCAAT DNA binding transcription factor; SrbA-regulated during hypoxia; protein enriched in dormant conidia	9	10	2	2	0	368	39.5	9.64	Oxidation [M180; M296]	1432.23	8.92	0	17.689			585499						3.64913e+06						1.44976e+07			1.15625e+06	#DIV/0!	#DIV/0!	3.156	#DIV/0!	585499	1.44976e+07	#DIV/0!	1.15625e+06	3.64913e+06
Afu4g13120	Afu4g13120 AspGDID:ASPL0000107018 COORDS:Chr4_A_fumigatus_Af293:3436372-3434668C, translated using codon table 1 (358 amino acids) Uncharacterized ORF; Putative glutamine synthetase; protein induced by heat shock and by hydrogen peroxide; transcript induced by exposure to human airway epithelial cells	30	293	8	8	0	358	39.9	5.71	Carbamidomethyl [C162; C182]; Acetyl [S5(100)]; Oxidation [M15]	52219.6	378.86	0	90.183	1.65755e+08	2.78263e+08	1.23832e+08	2.03693e+08	3.46486e+08	2.19748e+08	2.83624e+08	2.27986e+08	1.92622e+08	2.20385e+07	3.10789e+07	4.03497e+06	3.14527e+08	1.01266e+08	4.68263e+07	8.31978e+07	1.06831e+08	4.05701e+07	9.93572	1.66428	3.05393	1.90508e+07	1.89283e+08	1.54206e+08	2.56642e+08	7.68662e+07	2.34744e+08
Afu5g05720	Afu5g05720 AspGDID:ASPL0000107649 COORDS:Chr5_A_fumigatus_Af293:1332831-1334255W, translated using codon table 1 (406 amino acids) Uncharacterized ORF; Ortholog(s) have cytosol, nucleus localization	12	35	4	4	0	406	46.4	8.65		4136.83	37.82	0	20.57	4.17045e+07	4.77365e+07	14878552	2.78466e+07	9.73358e+07	67322640	59788311	4.00215e+07	66210486	2.42005e+07	2.78984e+07	165734	28495053	1.93237e+07	683703	3.12633e+07	2.25166e+07	588543	1.99599	3.96898	3.05361	1.74215e+07	3.47732e+07	1.61675e+07	6.41684e+07	1.81228e+07	5.53401e+07
Afu4g14380	Afu4g14380 AspGDID:ASPL0000107143 COORDS:Chr4_A_fumigatus_Af293:3803235-3802361C, translated using codon table 1 (266 amino acids) Verified ORF; Protein of unknown function; transcript downregulated in response to voriconazole	37	689	12	12	0	266	30	7.87		76997.5	892.17	0	60.394	5.55392e+09	1.01814e+10	1.26376e+09	4.58834e+09	2.63296e+10	3.45874e+09	9.5569e+09	5.24618e+09	2.36606e+09	1.99552e+08	3.40929e+08	6.84474e+07	7.06044e+08	6.17688e+08	1.62094e+08	2.61744e+09	2.76042e+09	3.8431e+08	27.9164	23.1364	2.97963	2.02976e+08	5.66635e+09	4.95276e+08	1.14589e+10	1.92072e+09	5.72305e+09
Afu2g00750	Afu2g00750 AspGDID:ASPL0000102907 COORDS:Chr2_A_fumigatus_Af293:167300-166063C, translated using codon table 1 (364 amino acids) Uncharacterized ORF; Predicted oxidoreductase; SrbA-regulated during hypoxia	6	6	2	2	0	364	41.1	6.37		565.59	7.07	0	6.37	1122495			1919138			13001583	6239084			4784041		634085	2.38371e+06		5.87939e+06	660977		0.234633	1.27188	2.94183	4784041	1122495	1.5089e+06	1919138	3.27018e+06	9.62033e+06
Afu6g12570	Afu6g12570 AspGDID:ASPL0000109600 COORDS:Chr6_A_fumigatus_Af293:3177557-3175586C, translated using codon table 1 (561 amino acids) Verified ORF; Putative Epsin2; ortholog(s) have role in actin cortical patch assembly, actin filament organization, endocytosis and mating projection tip localization; mutation causes increased azole resistance	8	18	2	2	0	561	62.9	6.09		2589.85	32.41	0	16.971									3.04224e+07			5.39681e+06			6.5909e+07	2.22235e+06	1.70934e+07	1.23211e+07	#DIV/0!	#DIV/0!	2.88483	5.39681e+06	#DIV/0!	6.5909e+07	#DIV/0!	1.05456e+07	3.04224e+07
Afu3g03610	Afu3g03610 AspGDID:ASPL0000104880 COORDS:Chr3_A_fumigatus_Af293:969866-968691C, translated using codon table 1 (334 amino acids) Uncharacterized ORF; Has domain(s) with predicted cellulase activity, hydrolase activity, hydrolyzing O-glycosyl compounds activity and role in polysaccharide catabolic process	8	238	2	2	0	334	35.6	4.93		37435.2	401.03	0	23.99	43015224	2.02033e+07	42323329	2.08229e+08	1.71746e+08	221059604	396437024	1.95937e+08	4.67124e+08	1.77619e+07	3.34908e+07	1.46718e+07	4.51725e+07	117535659	8.19282e+07	166489532	103996736	1.0907e+08	1.60095	2.45685	2.79141	2.19748e+07	3.51806e+07	8.15455e+07	2.00345e+08	1.26519e+08	353166196
Afu2g16200	Afu2g16200 AspGDID:ASPL0000104338 COORDS:Chr2_A_fumigatus_Af293:4291200-4290389C, translated using codon table 1 (227 amino acids) Uncharacterized ORF; Ortholog(s) have cytosol, nucleus localization	16	71	3	3	0	227	24.3	5.82	Carbamidomethyl [C14]	6799.6	64.9	0	17.919	1.49057e+07	9.23663e+06	5.59004e+07	24726045		2.78346e+06	2.45341e+07	8.98706e+06	83544768	1.78125e+07	1.93724e+07	1.63953e+07	4.93092e+06	4.61793e+06	6.12394e+06	9.13896e+06	2.16399e+07	1.17158e+07	1.49388	2.63286	2.75484	1.78601e+07	2.66809e+07	5.22426e+06	1.37548e+07	1.41649e+07	3.9022e+07
Afu7g03650	Afu7g03650 AspGDID:ASPL0000110060 COORDS:Chr7_A_fumigatus_Af293:780733-782137W, translated using codon table 1 (346 amino acids) Uncharacterized ORF; Ortholog(s) have cell division site, cytosol, nucleus localization	7	22	2	2	0	346	38.5	5.71	Carbamidomethyl [C256]	3526.97	29.85	0	14.212	4.47688e+06	8.30923e+06	565958	2.80414e+06	9016392	629589	6.59263e+06	5.89269e+06		3080700	2.67102e+06		3.6126e+06	3.26654e+06		2.29285e+06			1.5476	1.20656	2.72266	2.87586e+06	4.45069e+06	3.43957e+06	4.15004e+06	2.29285e+06	6.24266e+06
Afu2g09700	Afu2g09700 AspGDID:ASPL0000103686 COORDS:Chr2_A_fumigatus_Af293:2488964-2488008C, translated using codon table 1 (247 amino acids) Uncharacterized ORF; Ortholog(s) have superoxide dismutase copper chaperone activity, role in cellular copper ion homeostasis, cellular response to metal ion, intracellular copper ion transport and cytosol, mitochondrial inner membrane, nucleus localization	28	238	6	6	0	247	26.5	6.58	Carbamidomethyl [C80]	33973.2	386.32	0	58.37	22822181	8.90288e+06	7.35415e+07	1.59276e+08	8.19055e+06	4.28716e+07	4.26687e+08	2.22536e+08	537017312	2.04417e+07	2.25159e+07	2.5314e+07	1.80831e+07	2.99272e+07	2.32692e+07	1.27392e+08	2.14366e+08	9.74126e+07	1.54188	2.9509	2.70109	2.27572e+07	3.50888e+07	2.37598e+07	7.01129e+07	1.4639e+08	3.95413e+08
Afu3g09030	Afu3g09030 AspGDID:ASPL0000105302 COORDS:Chr3_A_fumigatus_Af293:2303487-2302210C, translated using codon table 1 (310 amino acids) Uncharacterized ORF; Ortholog(s) have translation activator activity, role in aerobic respiration, penicillin biosynthetic process, positive regulation of mitochondrial translation and mitochondrial matrix localization	8	6	2	2	0	310	34.9	4.65		565.54	8.45	0	9.939			2092705			11018989			15097007			173553			9.21691e+06			5.66402e+06	12.0581	1.19552	2.66542	173553	2092705	9.21691e+06	11018989	5.66402e+06	15097007
Afu6g10380	canA AspGDID:ASPL0000109393 COORDS:Chr6_A_fumigatus_Af293:2565347-2569424W, translated using codon table 1 (1240 amino acids) Uncharacterized ORF; Putative cullin binding protein; transcript induced by exposure to human airway epithelial cells	15	308	15	15	0	1240	135.1	6.39	Oxidation [M711]; Acetyl [S708(100)]	32030.8	331.54	0	91.279	3.27157e+08	3.93308e+08	4.66053e+08	3.93403e+08	4.63327e+08	3.33312e+08	4.61666e+08	1.01425e+09	2.99591e+08	3.4665e+08	6.58991e+08	4.75557e+06	2.72158e+08	390872043	1.13824e+07	1.99346e+08	459621187	1.11632e+07	1.17431	1.76456	2.64949	3.36799e+08	3.95506e+08	2.24804e+08	3.96681e+08	2.23377e+08	5.91835e+08
Afu3g06360	Afu3g06360 AspGDID:ASPL0000105047 COORDS:Chr3_A_fumigatus_Af293:1570519-1571649W, translated using codon table 1 (376 amino acids) Uncharacterized ORF; Ortholog of <i>A. nidulans FGSC A4</i> : AN4754, <i>A. niger CBS 513.88</i> : An11g09980, <i>A. oryzae RIB40</i> : AO090020000115, <i>Aspergillus wentii</i> : Aspwe1_0029373 and <i>Aspergillus sydowii</i> : Aspsy1_0087864	43	578	13	13	0	376	40.6	9.61		74595.7	872.82	0	158.251	8.05794e+07	2.40099e+09	5.66795e+07	7.49312e+07	5.66729e+09	4.10586e+08	2.1469e+08	2.03037e+09	1.2757e+08	9.72721e+07	3.77115e+07	3.01222e+07	5.65019e+08	1.02709e+08	4.15065e+08	5.55878e+08	1.95342e+08	1.47445e+08	15.3735	5.68235	2.64017	5.50353e+07	8.46082e+08	3.60931e+08	2.05094e+09	2.99555e+08	7.90878e+08
Afu5g07130	Afu5g07130 AspGDID:ASPL0000107788 COORDS:Chr5_A_fumigatus_Af293:1772195-1773634W, translated using codon table 1 (412 amino acids) Uncharacterized ORF; Ortholog(s) have GTPase activator activity, actin binding activity	54	643	17	17	0	412	43.5	6.8	Carbamidomethyl [C44; C47]; Oxidation [M66; M269]	103891	1057.27	0	172.298	1.74662e+08	944747406	9.77688e+07	7.33813e+07	4.55712e+09	1.18316e+08	1.60508e+08	1.74949e+09	3.60553e+07	2.4038e+08	1.57968e+08	2.92387e+07	5.27558e+08	2.4072e+08	9.86057e+07	4.26652e+08	2.35685e+08	8.2581e+07	2.84663	5.47803	2.61244	1.42529e+08	4.05726e+08	2.88961e+08	1582937488	2.48306e+08	6.48684e+08
Afu5g02870	Afu5g02870 AspGDID:ASPL0000107466 COORDS:Chr5_A_fumigatus_Af293:761042-762034W, translated using codon table 1 (257 amino acids) Uncharacterized ORF; Has domain(s) with predicted oxidoreductase activity and role in metabolic process	25	116	5	5	0	257	27.4	5.49		14668.4	150.21	0	44.579	47125686	1.7976e+07	171110244	2.4953e+07		2.25953e+07	1.53772e+07	1.36039e+07	9.91263e+07	2.82691e+07	3.7235e+07	5.67482e+07	2.10056e+07	1.15681e+07	2.26628e+07	6.41077e+06	2.76187e+07	1.6454e+07	1.93217	1.29122	2.53761	4.07508e+07	7.87373e+07	1.84122e+07	2.37742e+07	1.68278e+07	4.27025e+07
Afu7g02480	Afu7g02480 AspGDID:ASPL0000110043 COORDS:Chr7_A_fumigatus_Af293:677905-673739C, translated using codon table 1 (1258 amino acids) Uncharacterized ORF; Ortholog(s) have cytosol localization	3	29	3	3	0	1258	140.6	6.33		3561.92	37.23	0	15.84	2.15138e+06	1.65649e+07			1.19435e+07			5.87964e+06		8.60891e+06	4.80063e+06		2.51643e+07	377263		2.3445e+06			1.39574	0.935221	2.50785	6.70477e+06	9.35812e+06	1.27708e+07	1.19435e+07	2.3445e+06	5.87964e+06
Afu3g05370	Afu3g05370 AspGDID:ASPL0000104953 COORDS:Chr3_A_fumigatus_Af293:1293607-1295556W, translated using codon table 1 (461 amino acids) Uncharacterized ORF; Putative dihydrolipoamide succinyltransferase; reacts with rabbit immunosera exposed to A. fumigatus conidia; hypoxia induced protein; transcript induced by exposure to human airway epithelial cells	21	404	8	8	0	461	50.3	8.88	Oxidation [M86; M347]	48112.9	500.54	0	74.864	8.24119e+08	1.12046e+09	9.79498e+07	5.78087e+08	9.12219e+08	1.86783e+08	7.51372e+08	6.94457e+08	3.10132e+08	9.0689e+07	1.36857e+08	2.86432e+07	3.37932e+08	2.31623e+08	1.24094e+08	2.45976e+08	358556640	9.65647e+07	7.97276	2.41778	2.50459	8.53963e+07	6.80844e+08	2.31216e+08	5.5903e+08	2.33699e+08	5.85321e+08
Afu1g10380	nrps1 AspGDID:ASPL0000102102 COORDS:Chr1_A_fumigatus_Af293:2694887-2675699C, translated using codon table 1 (6247 amino acids) Verified ORF; Non-ribosomal peptide synthetase (NRPS); essential for fumigaclavine C biosynthesis; mutant displays altered conidial surface morphology and hydrophilicity	4	202	21	21	0	6247	694.6	5.95	Oxidation [M3323]; Carbamidomethyl [C3668; C5660]	21844.3	199.94	0	107.491	6.43275e+07	5.27534e+07	1.297e+07	1.31767e+08	2.00226e+08	1.62115e+07	2.82883e+07	4.79577e+07	5.46254e+06	8.08791e+07	2.05874e+08	170538	1.32163e+08	4.74636e+08	4.6559e+06	6.64755e+06	2.3932e+07	2.14033e+06	0.453261	0.569468	2.49721	9.56411e+07	4.33503e+07	2.03818e+08	1.16068e+08	1.09066e+07	2.72362e+07
Afu1g06530	Afu1g06530 AspGDID:ASPL0000101821 COORDS:Chr1_A_fumigatus_Af293:1872577-1873711W, translated using codon table 1 (304 amino acids) Uncharacterized ORF; Ortholog(s) have glycine transmembrane transporter activity, role in heme biosynthetic process, transmembrane glycine transport from cytosol to mitochondrion and fungal-type vacuole, mitochondrion localization	6	60	2	2	0	304	33.3	9.14	Carbamidomethyl [C160]	5014.5	65.01	0	6.595	2.23685e+07	47575829	74598138	11825877	2.95901e+07	2.31637e+07	2.23727e+07	2.86387e+08	2.40042e+07	30461962	107762664	6.79999e+06	20759388	68425300	13492504	33958826	98204771	7.92614e+06	0.996676	0.628959	2.37536	4.83415e+07	4.81808e+07	3.42257e+07	2.15266e+07	4.66966e+07	1.10921e+08
Afu1g16720	Afu1g16720 AspGDID:ASPL0000102736 COORDS:Chr1_A_fumigatus_Af293:4554771-4553492C, translated using codon table 1 (403 amino acids) Uncharacterized ORF; Ortholog(s) have role in receptor-mediated endocytosis and actin cortical patch localization	10	8	2	2	0	403	43.1	10.23		987.55	9.84	0	15.825				1.86212e+06			126923		3.22129e+06			374756		166667	1.72973e+06			710209	#DIV/0!	1.96385	2.3572	374756	#DIV/0!	948199	1.86212e+06	710209	1.67411e+06
Afu5g04210	Afu5g04210 AspGDID:ASPL0000107600 COORDS:Chr5_A_fumigatus_Af293:1122054-1123659W, translated using codon table 1 (460 amino acids) Uncharacterized ORF; Putative ubiquinol-cytochrome C reductase complex core protein 2; hypoxia induced protein	31	746	11	11	0	460	48.1	8.91		120066	1346.21	0	94.438	1.74969e+09	5.16261e+08	4.58657e+09	1.17966e+09	1.5401e+09	4304936311	2.80536e+09	1.0937e+09	4.54918e+09	1.31941e+08	1.74798e+08	7.81628e+07	7.89607e+08	8.48543e+08	5.59984e+08	1.3228e+09	1.72933e+09	5.44713e+08	17.8033	3.19575	2.3488	1.28301e+08	2.28417e+09	7.32711e+08	2.34156e+09	1.19895e+09	2.81608e+09
Afu4g03410	fhpA AspGDID:ASPL0000106160 COORDS:Chr4_A_fumigatus_Af293:972646-973887W, translated using codon table 1 (413 amino acids) Uncharacterized ORF; Putative flavohemoprotein; protein induced by heat shock and hypoxia	11	31	3	3	0	413	45.6	6.14		4233.15	43.59	0	36.593					1.40835e+06		7.7253e+07	2.52604e+07	5.66711e+06				2.97011e+06		482634	2.36112e+07	1.67687e+07	6.36268e+06	#DIV/0!	0.815785	2.31439	#DIV/0!	#DIV/0!	1.72637e+06	1.40835e+06	1.55809e+07	3.60602e+07
Afu4g11080	facA AspGDID:ASPL0000106818 COORDS:Chr4_A_fumigatus_Af293:2893854-2891549C, translated using codon table 1 (670 amino acids) Uncharacterized ORF; Putative acetyl-coenzyme A synthetase with a predicted role in acetate metabolism; transcript up-regulated in conidia exposed to neutrophils; protein induced by heat shock; hypoxia repressed protein	20	563	14	14	0	670	74.4	6.44	Carbamidomethyl [C229]	66885.5	720.56	0	99.203	672967429	9.13092e+08	6.20621e+08	2.02546e+08	5.18684e+08	3.56773e+08	2.08379e+08	4.83136e+08	1.99752e+08	5.71156e+08	5.19654e+08	1.30681e+08	4.17645e+08	3.87309e+08	1.42754e+08	1.91182e+08	1.72522e+08	2.56309e+07	1.80655	1.13748	2.2892	4.07164e+08	7.3556e+08	3.15903e+08	3.59334e+08	1.29779e+08	297089039
Afu5g05540	nap1 AspGDID:ASPL0000107632 COORDS:Chr5_A_fumigatus_Af293:1289638-1291216W, translated using codon table 1 (411 amino acids) Uncharacterized ORF; Putative nucleosome assembly protein	28	420	9	9	0	411	46.8	4.55	Oxidation [M63]	58927.6	679.84	0	85.742	1.60289e+08	152503241	1.47314e+08	8.9309e+08	223766105	3.13418e+08	5.16184e+08	7.11756e+08	7.68478e+08	8.65067e+07	1.37463e+08	6.98368e+07	3.7238e+08	2.58121e+08	2.32451e+08	2.88512e+08	4.11017e+08	1.97886e+08	1.56602	1.65742	2.22463	9.79354e+07	1.53369e+08	2.87651e+08	4.76758e+08	2.99138e+08	6.65473e+08
Afu4g08480	Afu4g08480 AspGDID:ASPL0000106562 COORDS:Chr4_A_fumigatus_Af293:2190795-2194480W, translated using codon table 1 (1140 amino acids) Uncharacterized ORF; Ortholog(s) have cytosol, nucleus, proteasome regulatory particle, base subcomplex localization	14	412	13	13	0	1140	124.7	5.15	Oxidation [M626; M1008]; Carbamidomethyl [C824]	45549.8	418.52	0	61.729	5.31128e+08	8.01658e+08	3.03095e+08	6.12276e+08	1.17102e+09	3.47404e+08	6.55226e+08	6.52511e+08	2.73841e+08	1.99936e+08	4.06671e+08	2.48249e+07	2.42181e+08	3.60112e+08	8.27354e+07	1.95695e+08	4.57518e+08	6.43868e+07	2.59075	3.11038	2.20398	2.10478e+08	5.45294e+08	2.28343e+08	7.10234e+08	2.392e+08	5.27192e+08
Afu3g09290	Afu3g09290 AspGDID:ASPL0000105327 COORDS:Chr3_A_fumigatus_Af293:2357229-2355494C, translated using codon table 1 (520 amino acids) Verified ORF; Putative 2,3-bisphosphoglycerate-independent phosphoglycerate mutase; protein abundant in conidia; reacts with rabbit immunosera exposed to A. fumigatus conidia; transcript induced by exposure to human airway epithelial cells	15	248	7	7	0	520	57.4	5.67	Oxidation [M174; M379]	30502.9	327.16	0	71.913	1.38121e+08	2.87189e+08	1.39194e+08	1.55733e+08	3.88905e+08	1.9679e+08	1.77752e+08	2.01336e+08	1.35247e+08	3.80983e+07	2.96446e+07	8.8172e+06	1.31239e+08	8.05567e+07	2.5132e+07	8.24516e+07	1.31163e+08	2.04447e+07	7.37335	3.12935	2.19746	2.55201e+07	1.88168e+08	7.89758e+07	2.47143e+08	7.80198e+07	1.71445e+08
Afu5g05960	Afu5g05960 AspGDID:ASPL0000107673 COORDS:Chr5_A_fumigatus_Af293:1400328-1398694C, translated using codon table 1 (544 amino acids) Uncharacterized ORF; Putative serine/threonine protein kinase	6	16	2	2	0	544	60.8	8.78		1428.55	11.25	0	12.198	3.74915e+06	1.5079e+06	4.54182e+06	1.25191e+07	2.85218e+06	6.71362e+06	1.20949e+07	1.27032e+07	2.66182e+07	758048	5.59832e+06	3.97129e+06	2.45325e+06	4.24394e+08	7.64283e+06	5.84201e+06	1.29167e+07	4.81062e+06	0.948799	0.0508296	2.18149	3.44255e+06	3.26629e+06	1.4483e+08	7.36165e+06	7.85644e+06	1.71387e+07
Afu1g10220	Afu1g10220 AspGDID:ASPL0000102086 COORDS:Chr1_A_fumigatus_Af293:2633035-2630737C, translated using codon table 1 (736 amino acids) Uncharacterized ORF; Ortholog of <i>A. nidulans FGSC A4</i> : AN1250, <i>A. niger CBS 513.88</i> : An08g02090, <i>Neosartorya fischeri NRRL 181</i> : NFIA_015430 and <i>Aspergillus versicolor</i> : Aspve1_0119420	3	46	2	2	0	736	83.3	10.35		6298.38	75.52	0	14.493	999898		3.81123e+06	1.25979e+07	41170324	74019343	35732014			2.68391e+06		6012714	98922046	5.59081e+07	56729360	4.6808e+07	2.34352e+06	876878	0.553218	0.604026	2.1427	4.34831e+06	2.40556e+06	7.05199e+07	4.25958e+07	1.66761e+07	35732014
Afu1g07380	Afu1g07380 AspGDID:ASPL0000101904 COORDS:Chr1_A_fumigatus_Af293:2090929-2084331C, translated using codon table 1 (2126 amino acids) Uncharacterized ORF; Putative NADH-dependent glutamate synthase; transcript induced during conidial germination; transcript up-regulated in conidia exposed to neutrophils; SrbA-regulated during hypoxia	4	78	7	7	0	2126	234.1	6.39		10007.3	90.98	0	49.661	1.28585e+07	5.04024e+07	6.82381e+06	2.74784e+07	6.42108e+07	6.12717e+06	2.26674e+07	53667769	2.82973e+06	2.38559e+07	4.09319e+07		9.79805e+07	44488986	5.04946e+06	1.43878e+07	21991804	941900	0.721172	0.663076	2.12116	3.23939e+07	2.33616e+07	4.9173e+07	3.26054e+07	1.24405e+07	2.63883e+07
Afu1g15860	Afu1g15860 AspGDID:ASPL0000102649 COORDS:Chr1_A_fumigatus_Af293:4290367-4288413C, translated using codon table 1 (591 amino acids) Uncharacterized ORF; Has domain(s) with predicted role in intracellular protein transport, vesicle-mediated transport and clathrin adaptor complex localization	22	235	13	13	0	591	65.3	5.87	Oxidation [M209]	27359.3	264.85	0	95.779	7.66511e+08	7.8216e+08	7.82009e+07	4.378e+08	9.75182e+08	9.3442e+07	5.26045e+08	6.15403e+08	1.25473e+08	1.05097e+08	2.92335e+08	1.13115e+07	9.65323e+07	2.59224e+08	2.70023e+07	1.7764e+08	3.92676e+08	2.73338e+07	3.98018	3.9357	2.11984	1.36248e+08	5.42291e+08	1.27586e+08	5.02141e+08	1.99217e+08	4.22307e+08
Afu7g03860	Afu7g03860 AspGDID:ASPL0000110081 COORDS:Chr7_A_fumigatus_Af293:859099-859856W, translated using codon table 1 (167 amino acids) Uncharacterized ORF; Ortholog(s) have DNA binding, RNA polymerase II activity, RNA-directed 5'-3' RNA polymerase activity, role in termination of RNA polymerase II transcription and DNA-directed RNA polymerase II, core complex, cytosol localization	43	219	8	8	0	167	18.8	6.89	Carbamidomethyl [C129]	24950.9	283.12	0	46.612	4.85455e+08	375377655	8.81105e+08	5.14482e+08	8.06896e+08	1.4511e+08	6.24122e+08	35487104	5.98875e+08	1.89197e+08	2.563e+08	7.37208e+07	1.6913e+08	3.20332e+08	1.18242e+08	225870479	2.64531e+08	113111332	3.35492	2.41316	2.08527	1.73073e+08	5.80646e+08	2.02568e+08	4.88829e+08	2.01171e+08	4.19495e+08
Afu8g05520	Afu8g05520 AspGDID:ASPL0000110882 COORDS:Chr8_A_fumigatus_Af293:1289899-1291557W, translated using codon table 1 (487 amino acids) Uncharacterized ORF; Has domain(s) with predicted oxidoreductase activity, oxidoreductase activity, acting on the aldehyde or oxo group of donors, NAD or NADP as acceptor activity and role in oxidation-reduction process	14	16	4	4	0	487	51.5	6.09		2114.19	19.26	0	24.354	8.37493e+06	1.64322e+06	4.71123e+06			1.51124e+06		733153		9.72094e+06	4.21745e+06	1.07247e+06		1.02316e+06	1.65346e+06	311655	392144		0.981249	1.12922	2.08342	5.00362e+06	4.90979e+06	1.33831e+06	1.51124e+06	351900	733153
Afu4g10460	hcsA AspGDID:ASPL0000106760 COORDS:Chr4_A_fumigatus_Af293:2741783-2743422W, translated using codon table 1 (463 amino acids) Verified ORF; Homocitrate synthase, essential enzyme of the alpha-aminoadipate pathway of lysine biosynthesis; transcript highly induced during conidial germination; protein induced by heat shock; SrbA-regulated during hypoxia; no human homolog	39	1032	18	18	0	463	50.5	6.01	Oxidation [M291; M294; M295; M393]; Carbamidomethyl [C224; C401]	152248	1531.22	0	195.227	1.54514e+09	1.12628e+09	1.56875e+08	1.28648e+09	2.70796e+09	1.05326e+09	2.29853e+09	1.65875e+09	2.86721e+08	4.55552e+08	7.52133e+08	3.6274e+07	1.35079e+09	1.33577e+09	3.40962e+08	8.11232e+08	1.14008e+09	1.03658e+08	2.27363	1.66727	2.06524	4.14653e+08	9.42765e+08	1.00918e+09	1.68257e+09	6.84989e+08	1.41467e+09
Afu5g08130	Afu5g08130 AspGDID:ASPL0000107885 COORDS:Chr5_A_fumigatus_Af293:2058746-2057023C, translated using codon table 1 (478 amino acids) Uncharacterized ORF; Ortholog(s) have P-P-bond-hydrolysis-driven protein transmembrane transporter activity, signal sequence binding activity	3	16	2	2	0	478	52.2	8.19		1633.46	17.19	0.001	5.636	5.46431e+06	34189927		3.25749e+06	6.2004e+07	2.97917e+06	9.48283e+06	3.52888e+07	706836	121408			2.33792e+06		7.85917e+06	6.73706e+06	4.34041e+06	1.11878e+07	163.309	4.46144	2.04258	121408	1.98271e+07	5.09855e+06	2.27469e+07	7.42174e+06	1.51595e+07
Afu3g11260	Afu3g11260 AspGDID:ASPL0000105524 COORDS:Chr3_A_fumigatus_Af293:2951140-2951715W, translated using codon table 1 (154 amino acids) Uncharacterized ORF; Ubiquitin	62	877	11	11	0	154	17.7	9.77	Carbamidomethyl [C121; C126; C144]; Oxidation [M1; M132; M135]; GG [K48]	108992	989.47	0	125.035	3.31952e+09	5.80822e+09	1.83938e+09	1.77378e+09	4.1408e+09	1.93669e+09	2.11173e+09	1.81226e+09	1.1949e+09	8.73708e+08	8.38175e+08	2.9226e+08	6.86235e+08	8.35754e+08	4.29225e+08	7.8871e+08	1.34354e+09	3.74325e+08	5.47222	4.02378	2.04219	6.68048e+08	3.65571e+09	6.50405e+08	2.61709e+09	8.35525e+08	1.7063e+09
Afu5g07370	Afu5g07370 AspGDID:ASPL0000107811 COORDS:Chr5_A_fumigatus_Af293:1844081-1842511C, translated using codon table 1 (500 amino acids) Uncharacterized ORF; Ortholog(s) have metal ion binding, poly(A)-specific ribonuclease activity	6	29	3	3	0	500	53.8	7.08	Oxidation [M117]	3143.08	27.85	0	22.691	2.70673e+06	1.67823e+06	425996	4.85968e+06	1.94951e+07	1.76003e+06	1.81474e+07	2.17264e+07	3.68665e+06	1.53045e+06	2.50927e+06	296398	7.45287e+06	1.01308e+07	1.10749e+06	9.31319e+06	1.01947e+07	1.86069e+06	1.10951	1.39717	2.03852	1.44537e+06	1.60365e+06	6.23039e+06	8.70494e+06	7.12287e+06	1.45201e+07
Afu6g12630	Afu6g12630 AspGDID:ASPL0000109606 COORDS:Chr6_A_fumigatus_Af293:3191249-3194824W, translated using codon table 1 (1127 amino acids) Uncharacterized ORF; Ortholog(s) have aminoacyl-tRNA editing activity, leucine-tRNA ligase activity, role in leucyl-tRNA aminoacylation, regulation of TOR signaling and cytosol localization	3	32	3	3	0	1127	127.1	6.74	Acetyl [S7(100)]	6579.77	14.68	0	17.036	1.95402e+07	6.52536e+06	1.066e+07	2.42223e+07	1.32576e+07	1.00498e+07	1.92118e+07	2.20846e+07	8.5913e+06	1.31899e+07	1.61242e+07	4.49507e+06	7.71275e+07	8.44716e+06	7.92173e+06	1.28842e+07	8.34629e+06	3.48301e+06	1.08626	0.508358	2.01865	1.12697e+07	1.22419e+07	3.11655e+07	1.58432e+07	8.23782e+06	1.66293e+07
Afu5g03490	ndk1 AspGDID:ASPL0000107527 COORDS:Chr5_A_fumigatus_Af293:944280-943353C, translated using codon table 1 (153 amino acids) Uncharacterized ORF; Putative nucleoside diphosphate kinase; induced by L-tyrosine	48	651	5	5	0	153	16.9	7.97	Acetyl [S2(100)]	109005	801.62	0	55.707	1.04282e+09	8.70547e+08	7.16309e+08	1.67634e+09	1.93278e+09	1.78302e+09	4.96916e+09	1.69646e+09	3.05561e+09	9.19877e+08	1.63595e+09	1.33748e+08	4.86828e+09	2.53144e+09	4.17448e+08	1.61895e+09	2.79274e+09	4.12688e+08	0.97773	0.689782	2.01502	8.96526e+08	8.76561e+08	2.60572e+09	1.79738e+09	1.60812e+09	3240410695
Afu2g09850	Afu2g09850 AspGDID:ASPL0000103701 COORDS:Chr2_A_fumigatus_Af293:2516744-2518045W, translated using codon table 1 (355 amino acids) Uncharacterized ORF; Putative oxidoreductase, 2-nitropropane dioxygenase family; transcript up-regulated in conidia exposed to neutrophils	7	10	2	2	0	355	37.7	7.02		998.92	11.56	0	12.32	9955796	1.82324e+06	2.03424e+06	4091490	13851949		2.87147e+07	2.8273e+06		5.83099e+06	4.10255e+06	155649	3.00185e+07	2.99819e+06	1239012	5531921	1.70117e+07	1.15008e+06	1.36912	0.785713	1.99686	3.36306e+06	4.60443e+06	1.14186e+07	8.97172e+06	7.89791e+06	1.5771e+07
Afu6g12740	Afu6g12740 AspGDID:ASPL0000109617 COORDS:Chr6_A_fumigatus_Af293:3219940-3220875W, translated using codon table 1 (245 amino acids) Uncharacterized ORF; Dienelactone hydrolase family protein	16	32	2	2	0	245	26.9	6.64	Carbamidomethyl [C9; C10]; Acetyl [S3(100)]	5091.47	50.06	0	23.539	2.52938e+06		40015996		11515859	2.96023e+07	9.6794e+06		24136762	7.42634e+06	7611325	6.72736e+06	50798164	3.30941e+06	1.76666e+07	7.16954e+06	5.57868e+06	1.26557e+07	2.93214	0.859323	1.99671	7.25501e+06	2.12727e+07	2.39247e+07	2.05591e+07	8.46797e+06	1.69081e+07
Afu5g09330	cipC AspGDID:ASPL0000108002 COORDS:Chr5_A_fumigatus_Af293:2402867-2402275C, translated using codon table 1 (130 amino acids) Verified ORF; CipC-like, hyphal-specific protein; not concanamycin A or stress induced as it is in A. nidulans; reacts with rabbit immunosera exposed to A. fumigatus conidia	35	130	4	4	0	130	15	6.27		14118.9	95.79	0	26.368	299724	103078	128474	1.74338e+07	6.29599e+06	869799	4.97238e+07	4.88794e+07	1.78548e+07	298344	531583	356042	1.25279e+08	5.95433e+06	5.90104e+07	3.47777e+07	8.13726e+06	1.55436e+07	0.447967	0.129306	1.99215	395323	177092	6.34145e+07	8.19985e+06	1.94862e+07	3.88193e+07
Afu2g04920	Afu2g04920 AspGDID:ASPL0000103317 COORDS:Chr2_A_fumigatus_Af293:1351301-1355820W, translated using codon table 1 (1466 amino acids) Uncharacterized ORF; Ortholog(s) have nuclear periphery localization	2	43	2	2	0	1466	153.9	5.1	GG [K1237]	5144.23	28.18	0	10.709							1.7825e+06	113584613		7.73519e+06	4.19089e+06	8.247e+07	2.62791e+07	1.85054e+07	4.45926e+07	2.26639e+07	22309499	4.19245e+07	#DIV/0!	#DIV/0!	1.99143	3.14654e+07	#DIV/0!	2.97924e+07	#DIV/0!	2.89659e+07	5.76836e+07
Afu1g06350	Afu1g06350 AspGDID:ASPL0000101803 COORDS:Chr1_A_fumigatus_Af293:1825451-1826091W, translated using codon table 1 (187 amino acids) Uncharacterized ORF; Ortholog of <i>A. nidulans FGSC A4</i> : AN10518, <i>A. niger CBS 513.88</i> : An18g05000, <i>A. oryzae RIB40</i> : AO090001000412, <i>Neosartorya fischeri NRRL 181</i> : NFIA_018360 and <i>Aspergillus wentii</i> : Aspwe1_0038230	36	238	7	7	0	187	20.4	7.03	Oxidation [M9]	31257.2	334.58	0	54.388	990751216	9.93237e+08	5.80178e+08	4.95399e+07	9.78054e+07	3.42783e+07		1.40273e+07	1.79677e+07	8.06217e+08	6.72772e+08	8.38057e+07	6.8192e+07	1.2238e+08	3.08625e+07	8.95994e+06	1.41462e+07	1.07713e+06	1.64076	0.820215	1.98453	5.20932e+08	854722134	7.38114e+07	6.05412e+07	8.06109e+06	1.59975e+07
Afu2g11780	Afu2g11780 AspGDID:ASPL0000103892 COORDS:Chr2_A_fumigatus_Af293:3035518-3036792W, translated using codon table 1 (424 amino acids) Uncharacterized ORF; Ortholog(s) have DNA binding transcription factor activity, sequence-specific DNA binding, transcription regulatory region DNA binding activity	26	85	6	6	0	424	45.8	9.47	Oxidation [M197]	9147.69	74.6	0	43.785	3.28687e+06	434091	4.16943e+06	7.18308e+07	252857	7.21757e+06	1.04407e+08	111144374	8.32583e+07	3.59136e+06	1.79147e+06	6.97774e+06	3695488	2.82447e+07	1.84125e+07	4.56256e+07	7.17455e+07	3.32024e+07	0.638352	1.57491	1.98447	4.12019e+06	2.63013e+06	1.67842e+07	2.64337e+07	5.01912e+07	9.96031e+07
Afu1g08760	Afu1g08760 AspGDID:ASPL0000101941 COORDS:Chr1_A_fumigatus_Af293:2251827-2253050W, translated using codon table 1 (373 amino acids) Uncharacterized ORF; Ortholog(s) have porphobilinogen synthase activity, zinc ion binding activity, role in heme biosynthetic process and cytosol, nucleus localization	24	253	6	6	0	373	40.6	7.49	Carbamidomethyl [C210]	43870.2	483.34	0	69.587	5.61255e+07	7.57828e+06	1.24892e+08	6.56035e+07	5.40765e+07	1.72241e+08	2.35633e+08	7.20411e+07	2.0728e+08	2.05565e+07	1.25403e+07	2.31348e+07	6.98204e+06	66172210	5.74433e+07	7.7791e+07	1.35634e+08	4.8747e+07	3.35391	2.23527	1.96418	1.87439e+07	6.28652e+07	4.35325e+07	9.7307e+07	8.73907e+07	1.71651e+08
Afu7g04210	Afu7g04210 AspGDID:ASPL0000110116 COORDS:Chr7_A_fumigatus_Af293:951859-952611W, translated using codon table 1 (161 amino acids) Uncharacterized ORF; Putative tropomyosin 1; protein induced by hydrogen peroxide; reacts with rabbit immunosera exposed to A. fumigatus conidia	19	60	3	3	0	161	18.8	5.03		9353.54	83.21	0	38.309	4.79555e+07	3.01413e+07	2.62353e+07	4.98089e+07	38184163	2.91624e+07	7.30539e+07	2.84075e+07	27503556	3.15047e+07	2.58891e+07	3.87162e+06	131207108	2.81366e+07	1.71189e+07	2.58758e+07	2.8006e+07	1.21064e+07	1.70295	0.663911	1.95436	2.04218e+07	3.47774e+07	5.88209e+07	3.90518e+07	2.19961e+07	4.29883e+07
Afu4g04810	srgA AspGDID:ASPL0000106298 COORDS:Chr4_A_fumigatus_Af293:1356975-1356231C, translated using codon table 1 (206 amino acids) Verified ORF; Small Rab family GTPase; GFP-SrgA accumulates preferentially at hyphal tips and to a distinct spot at the apex of young conidiophores; mutants have abnormal conidiophores and display diverse colony morphology phenotypes	19	108	4	2	0	206	22.8	6.9		11759	133.5	0	17.935	8.18648e+06	1.4759e+07	3.36562e+06	2.46761e+06	12942771	3.59579e+06	6.70011e+07	4.97281e+06	1.61334e+06	1.10877e+07	53888653		11407667	22751189	919261	8.96088e+06	2.82235e+07	576369	0.269956	0.541824	1.94877	3.24882e+07	8.77037e+06	1.16927e+07	6.33539e+06	1.25869e+07	2.45291e+07
Afu5g07360	Afu5g07360 AspGDID:ASPL0000107810 COORDS:Chr5_A_fumigatus_Af293:1841409-1839248C, translated using codon table 1 (683 amino acids) Uncharacterized ORF; Ortholog(s) have primary amine oxidase activity, role in amine catabolic process, cellular copper ion homeostasis and ascospore-type prospore, cytosol localization	10	42	5	5	0	683	76.4	6.74		5969.45	62.47	0	29.336				1.54269e+06		3.9796e+06	5706381	7.12281e+06		9.21048e+07	1.04357e+08	676839	89260166	2.73603e+07	5.79507e+06	2.62504e+06	1.45422e+06	5836855	#DIV/0!	0.0676664	1.94066	6.57129e+07	#DIV/0!	4.08052e+07	2.76114e+06	3.30537e+06	6.41459e+06
Afu4g06090	Afu4g06090 AspGDID:ASPL0000106326 COORDS:Chr4_A_fumigatus_Af293:1563755-1562471C, translated using codon table 1 (309 amino acids) Uncharacterized ORF; Ortholog(s) have structural molecule activity	37	385	9	9	0	309	34.1	6.34	Acetyl [S8(100)]; Oxidation [M15]	47372.5	479.78	0	80.582	3.57911e+08	5.99584e+08	365001120	1.92776e+08	5.26986e+08	3.03346e+08	4.2881e+08	3.37832e+08	273309770	164352673	2.65099e+08	1.0056e+08	1.66996e+08	3.12897e+08	2.31391e+08	1.91866e+08	2.2608e+08	1.19581e+08	2.49522	1.43839	1.9347	1.76671e+08	440831875	2.37095e+08	3.41036e+08	1.79176e+08	3.46651e+08
Afu5g06060	skpA AspGDID:ASPL0000107683 COORDS:Chr5_A_fumigatus_Af293:1441806-1442525W, translated using codon table 1 (158 amino acids) Verified ORF; Putative sulfur metabolism regulator; higher expression in 48 h biofilm vs planktonic cells	14	46	2	2	0	158	18.1	4.48	Carbamidomethyl [C58]	6126.31	44.99	0	18.017	5.15119e+06	5.22591e+06	289444	6.38815e+06	5.24771e+06	970347	7.74526e+06	9.72369e+06	2.95744e+06	4.16243e+06	6.83492e+06	561107	3.68846e+06	8.48282e+06		3.53465e+06			0.922834	0.690489	1.9263	3.85282e+06	3.55551e+06	6.08564e+06	4.20207e+06	3.53465e+06	6.80879e+06
Afu4g04680	Afu4g04680 AspGDID:ASPL0000106285 COORDS:Chr4_A_fumigatus_Af293:1319465-1317451C, translated using codon table 1 (650 amino acids) Uncharacterized ORF; FGGY-family carbohydrate kinase; protein induced by heat shock	5	26	3	3	0	650	71.4	5.35		2459.39	23.55	0	15.524	1.84281e+07	2.57607e+07	5.80612e+07	5.5998e+06	1.32478e+07	5.21064e+07	1.69364e+07	1.16181e+07	166876168	1.70886e+07	3.22111e+07	8.47715e+06	6.26578e+06	6.17099e+06	6.94801e+07	4900672	1.72225e+07	79790840	1.76974	0.866172	1.9176	1.9259e+07	3.40833e+07	2.73056e+07	2.36513e+07	3.39713e+07	6.51436e+07
Afu3g13010	Afu3g13010 AspGDID:ASPL0000105697 COORDS:Chr3_A_fumigatus_Af293:3456220-3457682W, translated using codon table 1 (422 amino acids) Uncharacterized ORF; Has domain(s) with predicted hydrolase activity	37	295	12	12	0	422	47.8	7.4	Carbamidomethyl [C163; C199; C323; C414]	40051	414.46	0	105.562	4.0723e+08	5.7534e+08	3.2845e+08	5.09217e+07	2.01525e+08	3.33786e+07	9.20665e+07	4.49587e+07	2.44687e+07	2.58167e+08	3.82128e+08	3.86726e+07	4.70638e+07	63987810	9.87465e+06	2.92515e+07	5.09124e+07	4.87998e+06	1.9309	2.36363	1.89895	2.26322e+08	4.37007e+08	4.03088e+07	9.52752e+07	2.8348e+07	5.38313e+07
Afu2g14820	Afu2g14820 AspGDID:ASPL0000104196 COORDS:Chr2_A_fumigatus_Af293:3912798-3913586W, translated using codon table 1 (262 amino acids) Uncharacterized ORF; Ortholog of <i>A. niger CBS 513.88</i> : An15g03410, <i>A. oryzae RIB40</i> : AO090026000793, <i>Aspergillus wentii</i> : Aspwe1_0693332 and <i>Aspergillus sydowii</i> : Aspsy1_0045989	8	6	2	2	0	262	28.3	5.97		628.23	6.81	0	6.814			5386601		22183612		18029280	15239741	7.97882e+06	1.92084e+06		5.89379e+06	1.03216e+07	6.21258e+06	7.75894e+06	7.79014e+06	7.19527e+06	6.75662e+06	1.37859	2.7395	1.89715	3.90732e+06	5386601	8.0977e+06	22183612	7247344	1.37493e+07
Afu7g04110	Afu7g04110 AspGDID:ASPL0000110106 COORDS:Chr7_A_fumigatus_Af293:924408-926329W, translated using codon table 1 (566 amino acids) Uncharacterized ORF; Ortholog(s) have alpha-1,4-glucosidase activity, role in N-glycan processing, polysaccharide biosynthetic process and endoplasmic reticulum lumen, glucosidase II complex localization	8	148	5	5	0	566	63.1	5.16		12630.3	104.56	0	19.428	4.11764e+07	8.69085e+07	1.76805e+07	4.34755e+07	121168378	19834279	7.42778e+07	6.18085e+07	1.84667e+07	4.42868e+07	6.1469e+07	4.43219e+06	6.29432e+07	3.26228e+07	1.35224e+07	4.79924e+07	2.16465e+07	1.1951e+07	1.32288	1.69109	1.89427	3.67294e+07	4.85885e+07	3.63628e+07	6.14927e+07	2.71966e+07	5.15177e+07
Afu6g02420	Afu6g02420 AspGDID:ASPL0000108697 COORDS:Chr6_A_fumigatus_Af293:455227-455849W, translated using codon table 1 (149 amino acids) Uncharacterized ORF; Ortholog(s) have ubiquitin conjugating enzyme activity, ubiquitin-protein transferase activity and role in UV-damage excision repair, free ubiquitin chain polymerization, postreplication repair, protein K63-linked ubiquitination	24	22	3	3	0	149	17	6.54	Carbamidomethyl [C86]; Oxidation [M15]	3645.01	28.15	0	17.412	5.39451e+06	2.22236e+07	2.07155e+07	1.8808e+07	8.85636e+06	36825236	2.17355e+07	3.47119e+06	30209849	5.43389e+06	5.6363e+06	968454	2.52042e+07	1.76401e+06	5552677	2.87879e+06	2.37996e+07	2646892	4.01487	1.98302	1.88971	4.01288e+06	1.61112e+07	1.08403e+07	2.14965e+07	9.77511e+06	1.84722e+07
Afu3g06220	Afu3g06220 AspGDID:ASPL0000105033 COORDS:Chr3_A_fumigatus_Af293:1535679-1534477C, translated using codon table 1 (348 amino acids) Uncharacterized ORF; Ortholog(s) have role in mitochondrial respiratory chain complex I assembly	13	107	3	3	0	348	38.9	7.11	Carbamidomethyl [C299]	13678	193.97	0	28.592	3.72689e+07	14256152	1.14845e+07	34088892		48650769	115192912	1.7547e+06	4.22561e+07	1.25073e+07	2102893	4.75207e+06	1.92514e+06	30160472	1.34294e+07	21978306	4.81601e+07	1.41407e+07	3.25425	2.72678	1.88901	6.45408e+06	2.10032e+07	1.51717e+07	4.13698e+07	2.8093e+07	5.30679e+07
Afu3g03420	sidD AspGDID:ASPL0000104861 COORDS:Chr3_A_fumigatus_Af293:908168-914474W, translated using codon table 1 (2083 amino acids) Verified ORF; Fusarinine C non-ribosomal peptide synthetase (NRPS) involved in extracellular siderophore biosynthesis; expression is up-regulated by iron starvation and downregulated under iron-replete conditions	37	3178	77	77	0	2083	228.6	5.16	Carbamidomethyl [C16; C90; C839; C906; C1240; C1328; C1466; C1779]; Oxidation [M93; M316; M458; M971; M1069; M1092; M1174; M1383; M1647; M1684]; Acetyl [S3(100)]; Phospho [S19(100)]	497236	4864.12	0	922.386	4.29009e+09	5.46047e+09	2.25279e+09	1.59857e+08	8.2244e+08	8.10161e+07	3.65262e+08	5.18538e+08	1.16502e+08	3.40847e+10	5.509e+10	2.17456e+08	6.65924e+08	9.49681e+08	9.73701e+07	2.08635e+08	2.66294e+08	6.08088e+07	0.134277	0.620741	1.86715	2.97974e+10	4.00112e+09	5.70992e+08	3.54438e+08	1.78579e+08	3.33434e+08
Afu1g15830	Afu1g15830 AspGDID:ASPL0000102646 COORDS:Chr1_A_fumigatus_Af293:4279056-4280414W, translated using codon table 1 (452 amino acids) Uncharacterized ORF; Has domain(s) with predicted catalytic activity, orotidine-5'-phosphate decarboxylase activity and role in 'de novo' pyrimidine nucleobase biosynthetic process	4	40	2	2	0	452	48.9	5.21		4025.09	39.97	0	8.177	29420675	2.37114e+07	34570287	1.06861e+07	3.03662e+07	3.70844e+07	1.42264e+07	7.14784e+06	1.16075e+07		339078	364237	755928	1.62019e+06	8.98044e+06	2.14953e+06	5.90451e+06	9.63841e+06	83.1324	6.88031	1.86417	351657	2.92341e+07	3.78552e+06	2.60456e+07	5.89748e+06	1.09939e+07
Afu3g03280	Afu3g03280 AspGDID:ASPL0000104846 COORDS:Chr3_A_fumigatus_Af293:876157-877704W, translated using codon table 1 (515 amino acids) Uncharacterized ORF; Putative FAD binding monooxygenase; calcium downregulated	6	8	2	2	0	515	57.3	7.18	Carbamidomethyl [C161]	1135.59	8.07	0	15.004				499517		121687		1.42271e+06		125818						918945	932926	448640	#DIV/0!	#DIV/0!	1.8553	125818	#DIV/0!	#DIV/0!	310602	766837	1.42271e+06
Afu7g01480	Afu7g01480 AspGDID:ASPL0000109943 COORDS:Chr7_A_fumigatus_Af293:382905-383774W, translated using codon table 1 (249 amino acids) Uncharacterized ORF; Ortholog(s) have translation initiation factor activity, role in translational initiation and cytosol, nucleus localization	14	107	2	2	0	249	28	6		23512.9	253.72	0	35.761	6.24684e+06		9.05238e+06	1.84472e+07	75564689	2.30884e+07	4.89808e+07	4.31345e+07	46579391	3.20678e+06	5.69118e+06	7.28305e+06	2.89158e+07	29143513	2.74111e+07	2.42567e+07	3.21271e+07	1.85404e+07	1.41826	1.37007	1.85113	5.39367e+06	7.64961e+06	2.84901e+07	3.90334e+07	2.49747e+07	4.62316e+07
Afu1g06960	Afu1g06960 AspGDID:ASPL0000101864 COORDS:Chr1_A_fumigatus_Af293:1985804-1987045W, translated using codon table 1 (370 amino acids) Uncharacterized ORF; Putative pyruvate dehydrogenase complex subunit alpha; protein induced by hydrogen peroxide; hypoxia induced protein	19	218	6	6	0	370	41.5	6.8	Oxidation [M309; M335]	35941.4	350.72	0	66.806	2.80016e+08	5.24134e+08	146886095	4.17926e+08	720083211	1.92748e+08	6.59556e+08	4.40629e+08	1.10007e+08	1.44011e+08	4.89012e+07	6.71165e+06	3.21849e+08	1.08221e+08	8.19839e+07	3.32752e+08	2.74999e+08	5.0216e+07	4.76414	2.59886	1.83929	6.65413e+07	3.17012e+08	1.70685e+08	4.43586e+08	2.19323e+08	4.03398e+08
Afu3g10300	Afu3g10300 AspGDID:ASPL0000105428 COORDS:Chr3_A_fumigatus_Af293:2667473-2665767C, translated using codon table 1 (524 amino acids) Uncharacterized ORF; Putative galactokinase with a role in galactose catabolism; transcript up-regulated in conidia exposed to neutrophils	21	446	10	10	0	524	57.6	6.65	Oxidation [M220]	46201.8	480.84	0	74.273	2.53215e+08	4.71775e+08	6.56946e+08	1.3554e+08	491986777	7.00141e+08	2.62556e+08	4.0965e+08	6.07264e+08	3.69068e+08	7.1517e+08	2.14482e+07	1.80064e+08	2.48754e+08	4.48429e+07	2.11147e+08	4.56286e+08	2.9644e+07	1.24984	2.80299	1.83548	3.68562e+08	4.60645e+08	1.57887e+08	4.42556e+08	2.32359e+08	4.2649e+08
Afu2g10300	Afu2g10300 AspGDID:ASPL0000103745 COORDS:Chr2_A_fumigatus_Af293:2636570-2637526W, translated using codon table 1 (198 amino acids) Uncharacterized ORF; 40S ribosomal protein S17	48	5043	16	16	0	198	22.7	9.99	Oxidation [M117; M173]; Carbamidomethyl [C94]; Acetyl [S172(100)]	736607	6616.08	0	303.267	4.88574e+09	1.56293e+10	3.73164e+09	5.2759e+09	3.72506e+10	9.80521e+09	8.85794e+09	2.2132e+10	6.50873e+09	3.14637e+09	2.55552e+09	1.83205e+09	7.06122e+09	9.80818e+09	9.39777e+09	5.9075e+09	9.43605e+09	5.10931e+09	3.21833	1.99229	1.83342	2.51131e+09	8.08224e+09	8.75573e+09	1.74439e+10	6.81762e+09	1.24996e+10
Afu6g10410	Afu6g10410 AspGDID:ASPL0000109396 COORDS:Chr6_A_fumigatus_Af293:2579461-2582722W, translated using codon table 1 (958 amino acids) Uncharacterized ORF; Putative vacuolar protein sorting protein	8	50	8	8	0	958	107.6	5.95	Oxidation [M399]	7404.99	81.54	0	47.719	680894		1.27905e+08	462614		1.66373e+06		2.18966e+06	1.29158e+08	53788278	7.77004e+07	1.58109e+06	5.84577e+07	6.60836e+07	7.98241e+06	4.18797e+07	6.04917e+07	5.17866e+06	1.44945	0.0240675	1.8319	4.43566e+07	6.42928e+07	4.41746e+07	1.06317e+06	3.585e+07	6.56737e+07
Afu6g08780	Afu6g08780 AspGDID:ASPL0000109234 COORDS:Chr6_A_fumigatus_Af293:2081280-2082350W, translated using codon table 1 (356 amino acids) Uncharacterized ORF; Ortholog of <i>S. cerevisiae</i> : YGL159W, <i>A. nidulans FGSC A4</i> : AN1730/prnX, <i>A. niger CBS 513.88</i> : An11g06170, <i>Aspergillus wentii</i> : Aspwe1_0120960 and <i>Aspergillus sydowii</i> : Aspsy1_0038783	16	47	5	5	0	356	38.9	6.02	Oxidation [M1]; Carbamidomethyl [C320]	4544.46	40.96	0	23.083	8.19426e+06	1.43614e+07	1.71906e+06	692175	2.40596e+06	354275	980999	3.02137e+06	300592	1.39473e+07	2.65639e+07			230846		119864	1.45907e+06		0.399473	4.98516	1.81681	2.02556e+07	8.09157e+06	230846	1150803	789469	1.43432e+06
Afu3g06460	Afu3g06460 AspGDID:ASPL0000105057 COORDS:Chr3_A_fumigatus_Af293:1595883-1595178C, translated using codon table 1 (144 amino acids) Uncharacterized ORF; Protein of unknown function; hypoxia induced protein	52	170	8	8	0	144	16.4	9.33	Oxidation [M84]	19901.8	200.83	0	59.157	2.10375e+07	1.13493e+08	3.63702e+07	5.50315e+07	3.77198e+08	2.18666e+08	2.28213e+08	5.51317e+07	1.15211e+08	4.00708e+06	6.67435e+06	4.35325e+06	1.70658e+07	9.87492e+07	1.89633e+07	9.47558e+07	8.38885e+07	4.36272e+07	11.3671	4.82938	1.7931	5.01156e+06	5.69669e+07	4.49261e+07	2.16965e+08	7.40905e+07	1.32852e+08
Afu5g11720	Afu5g11720 AspGDID:ASPL0000108229 COORDS:Chr5_A_fumigatus_Af293:3015667-3018681W, translated using codon table 1 (905 amino acids) Uncharacterized ORF; Ortholog(s) have role in proteasome-mediated ubiquitin-dependent protein catabolic process and cytosol, nuclear periphery, proteasome regulatory particle, base subcomplex localization	30	828	23	23	0	905	100.7	5.01	Oxidation [M65; M96; M302; M458; M673; M688; M698; M755; M765; M770]	106270	1003.13	0	225.123	4.28952e+08	8.47218e+08	2.43719e+09	3.32246e+08	1.12071e+09	1.77003e+09	6.10861e+08	6.39319e+08	1.86353e+09	4.59775e+08	6.94577e+08	4.1083e+07	3.87897e+08	7.15559e+08	2.08342e+08	3.87376e+08	1.19202e+09	1.76724e+08	3.10628	2.45692	1.77307	3.98478e+08	1.23778e+09	4.37266e+08	1.07433e+09	5.85373e+08	1.0379e+09
Afu2g08660	Afu2g08660 AspGDID:ASPL0000103585 COORDS:Chr2_A_fumigatus_Af293:2222847-2226733W, translated using codon table 1 (1272 amino acids) Uncharacterized ORF; Ortholog(s) have role in cation homeostasis	2	18	2	2	0	1272	141.9	5.91		2803.4	25.13	0	12.708		9.19048e+06	821922	601404	6.68585e+06	174058	4.28842e+06	9.606e+06				237692	1.82302e+06	844178	584745	5.5476e+06	5.48595e+06	794568	21.0617	2.29442	1.76204	237692	5.0062e+06	1.08398e+06	2.4871e+06	3.94271e+06	6.94721e+06
Afu5g06680	gatA AspGDID:ASPL0000107744 COORDS:Chr5_A_fumigatus_Af293:1641603-1643263W, translated using codon table 1 (499 amino acids) Uncharacterized ORF; 4-aminobutyrate aminotransferase; transcript downregulated in response to voriconazole; calcium induced	5	12	2	2	0	499	55.2	8.94		1439.25	15.41	0	13.347	472388					3.81928e+06		7550556				605145	16781164	5.28361e+06	549450	3.86962e+06	7335332	1.67604e+06	0.78062	0.506665	1.75853	605145	472388	7.53808e+06	3.81928e+06	4.29366e+06	7550556
Afu5g13450	Afu5g13450 AspGDID:ASPL0000108398 COORDS:Chr5_A_fumigatus_Af293:3535793-3536876W, translated using codon table 1 (249 amino acids) Verified ORF; Putative triosephosphate isomerase; protein abundant in conidia; reacts with rabbit immunosera exposed to A. fumigatus conidia' transcript induced by exposure to human airway epithelial cells	6	56	2	2	0	249	27.1	5.8		8563.02	87.47	0	24.922	2.10331e+07	1.27e+07	4.28613e+06	1.16981e+07	1.42169e+07	2.24963e+06	2.49587e+07	1.36045e+07	1.46958e+06	1.28823e+07	9.50456e+06	91191.2	60419255	8.10788e+06		1.22674e+07	10098782	410232	1.6914	0.274	1.75764	7.49269e+06	1.26731e+07	3.42636e+07	9.38822e+06	7.59214e+06	1.33442e+07
Afu3g04220	Afu3g04220 AspGDID:ASPL0000104938 COORDS:Chr3_A_fumigatus_Af293:1190959-1197288W, translated using codon table 1 (2092 amino acids) Uncharacterized ORF; Putative fatty acid synthase beta subunit; calcium downregulated; repressed by exposure to artemisinin; no human homolog	38	4799	66	66	0	2092	231.9	6.28	Oxidation [M1; M493; M670; M861; M938; M942; M1071; M1454; M1812; M1882]; Carbamidomethyl [C98; C1065; C1217; C1883]; Acetyl [S5(100)]; Phospho [T14(100)]	629763	6677.69	0	674.714	5.11119e+09	5.42907e+09	4.81946e+09	5.35675e+09	7.42223e+09	4.1182e+09	8.16766e+09	7.51316e+09	4.95021e+09	2.03003e+09	2.51399e+09	1.56634e+09	2.33373e+09	5.57705e+09	3.34362e+09	3.21076e+09	6.63702e+09	1.96035e+09	2.51372	1.50139	1.74719	2.03679e+09	5.11991e+09	3.75146e+09	5.6324e+09	3.93604e+09	6.87701e+09
Afu5g03500	Afu5g03500 AspGDID:ASPL0000107528 COORDS:Chr5_A_fumigatus_Af293:944721-947736W, translated using codon table 1 (967 amino acids) Uncharacterized ORF; Ortholog(s) have endoplasmic reticulum localization	2	30	2	2	0	967	109.6	6.52	Oxidation [M813]	3509.91	46.81	0	18.067	2.2007e+07	3.42804e+07	2.57111e+07	1.17977e+07	2.41966e+07	29672783	3.52307e+07	1.93543e+07	18355124	1.73437e+07	1.57198e+07	1.03398e+07	1.99002e+07	15797555	2.18214e+07	2.83387e+07	4.41758e+06	9.15049e+06	1.88922	1.14165	1.74053	1.44678e+07	2.73328e+07	1.91731e+07	2.1889e+07	1.39689e+07	2.43134e+07
Afu3g07980	Afu3g07980 AspGDID:ASPL0000105201 COORDS:Chr3_A_fumigatus_Af293:2030000-2028608C, translated using codon table 1 (427 amino acids) Uncharacterized ORF; Ortholog of <i>A. nidulans FGSC A4</i> : AN10370, <i>A. niger CBS 513.88</i> : An16g01990, <i>A. oryzae RIB40</i> : AO090005001498, <i>Aspergillus wentii</i> : Aspwe1_0173462 and <i>Aspergillus sydowii</i> : Aspsy1_0042585	15	116	6	6	0	427	49.2	6.81		10924.2	141.75	0	29.55	1.16947e+06	1.85281e+06	3.33467e+06	1.65566e+08	6.65694e+07	3.97438e+07	1.64284e+08	1.08193e+08	1.94451e+08	1.04024e+07	1.70487e+07	2.33795e+06	3.39439e+07	6.41825e+07	3.90337e+07	8.47309e+07	1.47896e+08	3.81796e+07	0.213399	1.98221	1.72421	9.92967e+06	2.11898e+06	4.572e+07	9.06265e+07	9.02687e+07	1.55643e+08
Afu4g08580	prx1 AspGDID:ASPL0000106571 COORDS:Chr4_A_fumigatus_Af293:2220262-2219313C, translated using codon table 1 (222 amino acids) Uncharacterized ORF; Mitochondrial peroxiredoxin; predicted role in cell redox homeostasis regulation; protein levels increase with amphotericin B and H2O2 exposure; transcript up-regulated in conidia exposed to neutrophils; repressed by gliotoxin exposure	21	236	6	6	0	222	24.5	6.14	Oxidation [M150]	23043.8	264.11	0	30.953	1.38274e+08	110127642	1.11957e+08	1.82333e+08	2.58599e+08	1.84046e+08	2.38551e+08	1.56535e+08	1.07338e+08	5.52651e+07	7.68005e+07	2.28889e+07	5.05302e+08	86741607	7.22726e+07	8.60045e+07	1.47228e+08	6.00936e+07	2.32557	0.940783	1.71285	5.16515e+07	1.20119e+08	221438783	2.08326e+08	9.77755e+07	1.67474e+08
Afu2g08300	Afu2g08300 AspGDID:ASPL0000103549 COORDS:Chr2_A_fumigatus_Af293:2141518-2142837W, translated using codon table 1 (417 amino acids) Uncharacterized ORF; Ortholog(s) have chaperone binding activity, role in protein folding in endoplasmic reticulum, response to unfolded protein, ubiquitin-dependent ERAD pathway and endoplasmic reticulum lumen localization	21	238	7	7	0	417	47.3	6.77	Oxidation [M240]	27599.9	255.22	0	59.81	4.22116e+08	2.84576e+08	7.92743e+07	1.03581e+08	3.15157e+08	6.78932e+07	2.04552e+08	6.23231e+07	5.75193e+07	4.91758e+07	8.10626e+07	2.00748e+07	3.37136e+07	7.84771e+07	5.02038e+07	5.23914e+07	9.86704e+07	3.86345e+07	5.22886	2.9966	1.71007	5.01044e+07	2.61989e+08	5.41315e+07	1.6221e+08	6.32321e+07	1.08132e+08
Afu1g10600	Afu1g10600 AspGDID:ASPL0000102124 COORDS:Chr1_A_fumigatus_Af293:2763481-2761004C, translated using codon table 1 (727 amino acids) Uncharacterized ORF; Ortholog of <i>A. nidulans FGSC A4</i> : AN1219, <i>A. niger CBS 513.88</i> : An08g02600, <i>A. oryzae RIB40</i> : AO090038000362, <i>Aspergillus wentii</i> : Aspwe1_0095261 and <i>Aspergillus sydowii</i> : Aspsy1_0025527	5	14	3	3	0	727	77.5	9.26	Acetyl [S247(100)]	1179.83	9.98	0	12.438			2049904						5.90271e+06	373323	612240	3.76828e+06	446289		4942869	1.33199e+06	2.80034e+06	6316762	1.29363	#DIV/0!	1.69471	1.58461e+06	2049904	2.69458e+06	#DIV/0!	3.48303e+06	5.90271e+06
Afu3g07670	Afu3g07670 AspGDID:ASPL0000105173 COORDS:Chr3_A_fumigatus_Af293:1938943-1938029C, translated using codon table 1 (304 amino acids) Uncharacterized ORF; Ortholog(s) have nucleus localization	15	250	3	3	0	304	33.6	9.48		40875.2	431.36	0	27.077	3.27281e+07	31289086	134312553	2.68919e+07	4.2461e+07	2.0015e+08	4.93085e+07	41708641	258192462	2.91564e+07	4.93885e+07	1.9573e+07	63441016	103133040	4.88233e+07	6.24736e+07	1.03417e+08	4.22756e+07	2.02134	1.25119	1.67755	3.2706e+07	6.61099e+07	7.17991e+07	8.98342e+07	6.93887e+07	1.16403e+08
Afu5g06160	Afu5g06160 AspGDID:ASPL0000107693 COORDS:Chr5_A_fumigatus_Af293:1471357-1470439C, translated using codon table 1 (256 amino acids) Uncharacterized ORF; Ortholog(s) have cytosol, nucleus localization	11	8	2	2	0	256	28.4	5.82		856.11	9.54	0	8.886	2.86504e+06	1629991				3394512	9.50993e+06		1.68655e+06	7405987	2.13069e+07	1.35891e+06	2.54847e+06	3.09865e+06	2.96947e+06	4.68272e+06	3469388	2.00913e+06	0.224215	1.18185	1.65282	1.00239e+07	2.24752e+06	2.8722e+06	3394512	3.38708e+06	5.59824e+06
Afu3g14445	Afu3g14445 AspGDID:ASPL0000366054 COORDS:Chr3_A_fumigatus_Af293:3838324-3839451W, translated using codon table 1 (349 amino acids) Uncharacterized ORF; Ortholog of <i>A. nidulans FGSC A4</i> : AN10317, <i>A. niger CBS 513.88</i> : An09g03980, <i>A. oryzae RIB40</i> : AO090701000586, <i>Neosartorya fischeri NRRL 181</i> : NFIA_062810 and <i>Aspergillus wentii</i> : Aspwe1_0107543	4	6	2	2	0	349	39.6	9.28	Carbamidomethyl [C66]	474.13	3.83	0.001	4.981		8638414				16448879	10421017		5073851	5.12744e+06	1.13806e+06	1.43059e+06	4398772	23078289	2518489	1.17932e+07	1.32401e+06	958002	3.36732	1.64513	1.6513	2.56537e+06	8638414	9.99852e+06	16448879	4.69172e+06	7747434
Afu5g03180	Afu5g03180 AspGDID:ASPL0000107497 COORDS:Chr5_A_fumigatus_Af293:862243-863417W, translated using codon table 1 (347 amino acids) Uncharacterized ORF; Has domain(s) with predicted translation initiation factor activity, role in translational initiation and cytoplasm localization	7	24	2	2	0	347	37.3	9.44		2771.03	29.94	0	11.951				1.70852e+06	6.80612e+06	1.40566e+07	1.09048e+07	6.74622e+06	7.20481e+06	149711	337481	250336	4.56153e+06	1.6516e+07	4.12168e+06	1.13665e+07	1.87133e+06	1.83834e+06	#DIV/0!	0.895712	1.64869	245843	#DIV/0!	8.39973e+06	7.52374e+06	5.02538e+06	8.28528e+06
Afu2g02160	Afu2g02160 AspGDID:ASPL0000103046 COORDS:Chr2_A_fumigatus_Af293:539602-537633C, translated using codon table 1 (532 amino acids) Uncharacterized ORF; Ortholog(s) have nuclear periphery, nucleus localization	11	56	4	4	0	532	55.1	6.43	Carbamidomethyl [C4]	6632.92	52.28	0	21.035	1.33751e+07	7.45883e+06	2.72874e+07	3.81206e+06	53026037	2.54527e+07	1.14377e+07	3.49414e+07	2.28135e+07		679457	8.95499e+06	2.24981e+06	2.02947e+07	2.95157e+07	4.15598e+06	15159835	23173517	3.32981	1.58068	1.62847	4.81722e+06	1.60404e+07	1.73534e+07	2.74303e+07	1.41631e+07	2.30642e+07
Afu2g10750	Afu2g10750 AspGDID:ASPL0000103790 COORDS:Chr2_A_fumigatus_Af293:2752834-2755410W, translated using codon table 1 (549 amino acids) Uncharacterized ORF; Putative RNA helicase; transcript induced by exposure to human airway epithelial cells	6	11	3	2	0	549	60.3	9.23	Oxidation [M282; M285; M424]	1372.52	14.54	0	15.226			42682784	11503602	14558923	5587877	13115826		2.90149e+07	1.65888e+06	3.06733e+06	612789	12118766	19348539	6.49586e+06	1.12484e+07	2.33205e+07	4.2768e+06	23.9836	0.833713	1.62685	1.77967e+06	42682784	1.26544e+07	10550134	1.29486e+07	2.10654e+07
Afu1g06830	rpp1 AspGDID:ASPL0000101851 COORDS:Chr1_A_fumigatus_Af293:1948201-1948863W, translated using codon table 1 (111 amino acids) Uncharacterized ORF; Putative 60s acidic ribosomal protein superfamily member; putative ribosomal stalk protein	35	14	2	2	0	111	11.1	4.17		3663.26	42.09	0	30.953		1.59622e+07	5630472		59391381	1.11364e+07		2.40314e+06	4.88341e+06						5.35512e+06	1.52233e+06	2.83214e+06	2.40078e+06	#DIV/0!	6.58508	1.61797	#DIV/0!	1.07964e+07	5.35512e+06	3.52639e+07	2.25175e+06	3.64328e+06
Afu4g11690	Afu4g11690 AspGDID:ASPL0000106877 COORDS:Chr4_A_fumigatus_Af293:3089449-3087470C, translated using codon table 1 (642 amino acids) Uncharacterized ORF; Ortholog(s) have cytosol localization	7	16	3	3	0	642	71.2	6.46		2232.16	23.01	0	25.795	2.86581e+07	23152160	865684	28333220	3.98168e+06	2.25022e+06	2.24011e+07		1.00574e+06	1.70334e+06	1.92943e+06	1.63662e+06	926312	2.38559e+06	7.21043e+06	5.57157e+06	1.08072e+07	5.32452e+06	9.9966	3.28493	1.61774	1.75646e+06	1.75587e+07	3.50744e+06	1.15217e+07	7.23444e+06	1.17034e+07
Afu4g06620	Afu4g06620 AspGDID:ASPL0000106377 COORDS:Chr4_A_fumigatus_Af293:1712343-1713780W, translated using codon table 1 (458 amino acids) Uncharacterized ORF; Glutamate/Leucine/Phenylalanine/Valine dehydrogenase; reacts with rabbit immunosera exposed to A. fumigatus conidia; hypoxia induced protein	71	827	25	25	0	458	49.3	6.1	Oxidation [M110; M345; M388; M410]; Carbamidomethyl [C336; C347; C413]; Acetyl [S2(100)]	139176	1110.82	0	311.358	1.41262e+09	2.80746e+09	1.32599e+09	175407371	5.66525e+08	3.39184e+08	1.95781e+08	2.31483e+08	1.15147e+08	9.41565e+08	1.07643e+09	2.25409e+08	8.68649e+08	3.05336e+08	1.29585e+08	1.10227e+08	1.8727e+08	3.8533e+07	2.47216	0.829351	1.61418	7.47802e+08	1.84869e+09	4.34523e+08	3.60372e+08	1.1201e+08	1.80804e+08
Afu3g01070	Afu3g01070 AspGDID:ASPL0000104627 COORDS:Chr3_A_fumigatus_Af293:249405-250774W, translated using codon table 1 (383 amino acids) Uncharacterized ORF; Ortholog(s) have catechol oxidase activity	19	174	7	7	0	383	42	5.77	Carbamidomethyl [C51; C79]	24408.3	292.85	0	74.201	3.80146e+06	7397852	9.51778e+07	9.45174e+08	5.45884e+08	1.36765e+09	2.28231e+06	25078070	6.87856e+06	351528	1.43376e+06	1.38752e+07	1.1706e+08	4.37621e+08	1.70382e+09		8608996	5.57055e+06	6.79269	1.26575	1.60978	5.22017e+06	3.5459e+07	7.52834e+08	9.52903e+08	7.08978e+06	1.1413e+07
Afu3g11040	Afu3g11040 AspGDID:ASPL0000105502 COORDS:Chr3_A_fumigatus_Af293:2885336-2881967C, translated using codon table 1 (999 amino acids) Uncharacterized ORF; Ortholog(s) have role in Golgi to plasma membrane transport, exocytosis and cell division site, cell tip, cellular bud neck, plasma membrane localization	5	163	6	6	0	999	108.4	7.66		14344.1	117.72	0	22.178	1.96529e+08	4.70746e+08	1.46506e+07	1.09989e+08	8.1618e+08	3.40111e+07	1.6647e+08	3.44609e+08	5.30006e+07	5.83457e+07	6.22193e+07	20692419	5.72946e+07	7.7363e+07	4.96727e+07	1.40737e+08	1.75235e+08	35937936	4.82754	5.20902	1.6029	4.70858e+07	2.27309e+08	61443449	3.2006e+08	1.17304e+08	1.88026e+08
Afu1g11870	Afu1g11870 AspGDID:ASPL0000102251 COORDS:Chr1_A_fumigatus_Af293:3124633-3122810C, translated using codon table 1 (581 amino acids) Uncharacterized ORF; Ortholog(s) have ADP binding, metalloendopeptidase activity, peptidase activity, role in protein processing involved in protein targeting to mitochondrion and mitochondrial processing peptidase complex localization	12	24	6	6	0	581	63.6	6.11	Carbamidomethyl [C194]; Oxidation [M220; M485]	2963.01	26.33	0	26.038	5.23986e+07	3.21224e+07	1.02724e+08	7.34411e+07	5.35028e+06	4.79847e+07	7.58675e+06	1.3184e+07	5.78663e+07	1.11369e+07	3.45432e+07	1.38664e+07	5.60017e+06	9.54707e+06	2.57703e+07	9.0117e+06	1.70766e+07	2.33888e+07	3.14451	3.09833	1.58936	1.98488e+07	6.24149e+07	1.36392e+07	4.22587e+07	1.64923e+07	2.62123e+07
Afu7g05240	Afu7g05240 AspGDID:ASPL0000110217 COORDS:Chr7_A_fumigatus_Af293:1241806-1243296W, translated using codon table 1 (473 amino acids) Uncharacterized ORF; Ortholog(s) have serine-type endopeptidase activity, role in mitochondrial tRNA threonylcarbamoyladenosine modification and mitochondrion localization	5	32	2	2	0	473	51.6	8.03		3080.29	37.81	0	10.282		3.06259e+06	1.43883e+06		42895413	1.85717e+06	5.02453e+06	16962678		1744653	3.75042e+06	537514	2781908	5267029	1.29889e+07	4316973	9906221	6.53869e+06	1.11928	3.19087	1.58853	2.01086e+06	2.25071e+06	7.01261e+06	2.23763e+07	6.92063e+06	1.09936e+07
Afu3g00370	Afu3g00370 AspGDID:ASPL0000104558 COORDS:Chr3_A_fumigatus_Af293:75582-78020W, translated using codon table 1 (812 amino acids) Uncharacterized ORF; Putative phosphoketolase; calcium downregulated	4	26	2	2	0	812	91.9	6.83		3346.53	24.25	0	22.323	2.07385e+06	1.04941e+07	953001	4.83899e+06	2.25498e+07	1.97658e+07	4.2675e+06	1.69936e+07	4.71492e+06	971759	253846	215826	6.87066e+06	1.38053e+07	4.47654e+06	4.93653e+06	1.12206e+07	235316	9.38021	1.87475	1.58464	480477	4.50698e+06	8.38416e+06	1.57182e+07	5.46414e+06	8.65868e+06
Afu6g04570	Afu6g04570 AspGDID:ASPL0000108911 COORDS:Chr6_A_fumigatus_Af293:1060589-1062452W, translated using codon table 1 (482 amino acids) Uncharacterized ORF; Putative translational elongation factor eEF-1 gamma subunit; protein induced by heat shock; transcript induced by exposure to human airway epithelial cells; snoRNA Afu-328 encoded within intron 2	20	297	8	8	0	482	54.1	7.64		35995.3	383.84	0	71.158	1.33403e+08	1.0098e+08	8.71778e+07	1.52679e+08	3.95218e+08	1.27964e+08	2.3016e+08	2.25206e+08	9.61318e+07	1.05326e+08	1.27001e+08	2.27479e+07	5.14386e+08	1.35596e+08	5.31574e+07	1.72752e+08	1.51429e+08	2.4004e+07	1.26065	0.961203	1.58392	8.50248e+07	1.07187e+08	2.3438e+08	2.25287e+08	1.16062e+08	1.83833e+08
Afu4g03650	Afu4g03650 AspGDID:ASPL0000106184 COORDS:Chr4_A_fumigatus_Af293:1028974-1030431W, translated using codon table 1 (446 amino acids) Uncharacterized ORF; Ribosome associated DnaJ chaperone Zuotin	12	20	4	4	0	446	51.2	8.19		2227.15	22.68	0	15.242	5.48102e+06	1.32905e+06	1.60038e+06	7072145	8.50451e+06		6.60248e+06	4.21989e+06		1.84034e+06	3.12384e+06	200211	6.71277e+07	3.7437e+06	3.01446e+06	5.82635e+06		1.05532e+06	1.62855	0.316231	1.57264	1.72146e+06	2.80348e+06	2.46286e+07	7.78833e+06	3.44084e+06	5.41119e+06
Afu3g10920	stm1 AspGDID:ASPL0000105490 COORDS:Chr3_A_fumigatus_Af293:2843930-2842516C, translated using codon table 1 (304 amino acids) Uncharacterized ORF; Telomere and ribosome associated protein	19	14	3	3	0	304	33.7	9.6		2684.97	27.83	0	25.758	3.74584e+06		1885666	12087015	9346257	6.76681e+06	7589353	5646268	1.48089e+07		5.68711e+06	3.51045e+06	5.88158e+07	9.88257e+06	2.13933e+07	7.38346e+06		4.51658e+06	0.612282	0.313016	1.57112	4.59878e+06	2.81575e+06	3.00305e+07	9.40003e+06	5.95002e+06	9.34817e+06
Afu1g06770	Afu1g06770 AspGDID:ASPL0000101845 COORDS:Chr1_A_fumigatus_Af293:1933600-1932735C, translated using codon table 1 (119 amino acids) Uncharacterized ORF; 40S ribosomal protein S26	38	620	5	5	0	119	13.5	10.87	Carbamidomethyl [C74; C77]; Oxidation [M44]	73340.1	743.46	0	41.999	5.87772e+08	1.13325e+09	3.17675e+08	3.61274e+08	2.57437e+09	1.29107e+09	4.32289e+08	3.40353e+08	3.53364e+08	8.23753e+07	1.96629e+08	1.09589e+08	2.87433e+08	5.55169e+08	4.85872e+08	1.59677e+08	4.20509e+08	1.3959e+08	5.24637	3.18163	1.56439	1.29531e+08	6.79566e+08	4.42825e+08	1.4089e+09	2.39925e+08	3.75335e+08
Afu2g11960	Afu2g11960 AspGDID:ASPL0000103910 COORDS:Chr2_A_fumigatus_Af293:3083219-3081200C, translated using codon table 1 (628 amino acids) Uncharacterized ORF; Ortholog(s) have GTP-Rho binding, phosphatidylinositol-4,5-bisphosphate binding activity and role in Golgi to plasma membrane transport, Rho protein signal transduction, exocyst assembly, exocyst localization	4	18	2	2	0	628	68.8	8.5		1997.08	20.8	0	12.027	1.88127e+08	3.14899e+08	9079057	1.65125e+08	291567020	4.07445e+06	1.60119e+08	1.29231e+08	4.26678e+06	4.4704e+07	4.39073e+07	1.71339e+06	3.52581e+07	5.61059e+07	3427939	7.02463e+07	1.13563e+08	4.01038e+06	5.6696	4.86082	1.5633	3.01082e+07	1.70702e+08	3.15973e+07	1.53589e+08	6.26064e+07	9.78723e+07
Afu1g13260	Afu1g13260 AspGDID:ASPL0000102394 COORDS:Chr1_A_fumigatus_Af293:3532261-3533452W, translated using codon table 1 (296 amino acids) Uncharacterized ORF; Ortholog(s) have cytosol localization	19	171	3	3	0	296	31.8	4.64		22966.3	288.83	0	43.059	66243724	164271540	79084622	64596782	164600904	5.84408e+07	113661988	121378722	47280568	4.62424e+07	16878735	4.49975e+06	37817834	46452138	1.61033e+07	32620767	125507244	2.41231e+07	4.57846	2.86569	1.54908	2.25403e+07	103199962	3.34578e+07	9.58795e+07	6.07504e+07	9.41071e+07
Afu4g11720	Afu4g11720 AspGDID:ASPL0000106880 COORDS:Chr4_A_fumigatus_Af293:3100984-3098931C, translated using codon table 1 (613 amino acids) Uncharacterized ORF; Putative phosphatidyl synthase; protein levels increase in response to pkaC overexpression	11	118	5	5	0	613	67.1	6.55		14713.3	161.31	0	40.454	1.66143e+07	19799422	5429969	4.29534e+07	7.52286e+07	42335492	149072466	180360483	54811106	2.05951e+06	1.88593e+07	2.51138e+06	7.78184e+07	3.01452e+07	4.54065e+07	7.73194e+07	1.13208e+08	5.78945e+07	1.78589	1.0466	1.54674	7.81007e+06	1.39479e+07	5.11234e+07	5.35059e+07	8.28073e+07	1.28081e+08
Afu6g10700	Afu6g10700 AspGDID:ASPL0000109425 COORDS:Chr6_A_fumigatus_Af293:2643846-2644318W, translated using codon table 1 (122 amino acids) Uncharacterized ORF; Ortholog(s) have chaperone binding, unfolded protein binding activity, role in chaperone-mediated protein complex assembly, protein import into mitochondrial intermembrane space, protein refolding and mitochondrial matrix localization	57	552	8	8	0	122	13.4	8.16	Oxidation [M74]	64384.2	765.09	0	61.24	2.09669e+08	1.02267e+08	3.25649e+08	1.96204e+09	2.0881e+08	2.2789e+08	7.64185e+08	5.79768e+08	1.94397e+09	1.95727e+08	4.489e+08	3.10359e+08	1.3552e+09	6.73416e+08	4.83533e+08	4.09919e+08	1.13524e+09	5.84343e+08	0.667638	0.954858	1.54399	3.18329e+08	2.12528e+08	8.37382e+08	7.99581e+08	7.09835e+08	1.09598e+09
Afu1g05040	Afu1g05040 AspGDID:ASPL0000101673 COORDS:Chr1_A_fumigatus_Af293:1448185-1446768C, translated using codon table 1 (413 amino acids) Uncharacterized ORF; Ortholog(s) have ATPase activator activity, unfolded protein binding activity	37	1300	15	15	0	413	45.4	6.27	Oxidation [M242; M394]; Carbamidomethyl [C146; C149; C188; C191]	211047	2021.29	0	194.84	8.84743e+08	1.75871e+09	6.55947e+08	9.07602e+08	2.24077e+09	1.14569e+09	1.31106e+09	8.74886e+08	8.18425e+08	5.17795e+08	7.7931e+08	1.77423e+08	7.31684e+08	1.13733e+09	5.36958e+08	6.10135e+08	1.05741e+09	2.92056e+08	2.2376	1.78475	1.53315	4.91509e+08	1.0998e+09	8.01992e+08	1.43135e+09	6.53201e+08	1.00146e+09
Afu1g10130	Afu1g10130 AspGDID:ASPL0000102077 COORDS:Chr1_A_fumigatus_Af293:2611841-2610281C, translated using codon table 1 (446 amino acids) Uncharacterized ORF; Putative adenosylhomocysteinase; protein induced by heat shock	25	404	10	10	0	446	48.5	6.21	Carbamidomethyl [C153; C198]	53477.8	549.42	0	90.498	2.83974e+08	3.12454e+08	1.57245e+08	3.36977e+08	669777717	2.86214e+08	5.12388e+08	4.58346e+08	1.70379e+08	1.8904e+08	2.23143e+08	2.71596e+07	8.45568e+08	2.90013e+08	8.39722e+07	3.00563e+08	3.86305e+08	6.19729e+07	1.71546	1.0602	1.52384	1.46447e+08	2.51224e+08	4.06518e+08	4.3099e+08	2.49614e+08	3.80371e+08
Afu5g02470	nmt1 AspGDID:ASPL0000107427 COORDS:Chr5_A_fumigatus_Af293:638154-636920C, translated using codon table 1 (342 amino acids) Uncharacterized ORF; Thiamine biosynthesis protein, phoB-regulated; protein induced by H2O2; reacts with rabbit immunosera exposed to conidia; hypoxia induced protein; transcript induced by exposure to human airway epithelial cells; induced by gliotoxin	36	718	12	12	0	342	38.3	6.44	Oxidation [M131; M249]	89055.5	965.33	0	90.486	8.00084e+08	9.10412e+08	3.9289e+08	3.66521e+08	4.90882e+08	2.7182e+08	1165938771	7.56506e+08	3.38069e+08	4.5648e+08	4.67781e+08	7.86964e+07	1692604603	2.91261e+08	1.31364e+08	6.59882e+08	6.39134e+08	1.87861e+08	2.09718	0.533854	1.52031	3.34319e+08	7.01128e+08	7.05076e+08	3.76408e+08	4.95626e+08	7.53504e+08
Afu3g08520	Afu3g08520 AspGDID:ASPL0000105254 COORDS:Chr3_A_fumigatus_Af293:2185740-2187668W, translated using codon table 1 (600 amino acids) Uncharacterized ORF; Ortholog(s) have role in cell wall organization or biogenesis, cellular response to stress, regulation of transcription, DNA-templated	4	8	2	2	0	600	64.3	9.07		639.33	7.36	0	7.881			4663863			12471326	12240389		6.27915e+06			883110	4063557		9.21398e+06	3.77198e+06	7.77045e+06	6.74063e+06	5.28118	1.87856	1.5194	883110	4663863	6.63877e+06	12471326	6.09435e+06	9.25977e+06
Afu7g04420	Afu7g04420 AspGDID:ASPL0000110136 COORDS:Chr7_A_fumigatus_Af293:1008223-1006631C, translated using codon table 1 (501 amino acids) Uncharacterized ORF; Ortholog(s) have mitochondrial ribosome localization	6	10	2	2	0	501	54.6	9.76		778.29	6.91	0	9.364			349438	1.90694e+06	847919	853626	2940389	2.56287e+06	11636394			421508	1.97317e+06	2408728	6.0542e+06	2.45785e+06	3554643	5.30048e+06	0.829017	0.345769	1.51504	421508	349438	3.4787e+06	1.20283e+06	3.77099e+06	5.71322e+06
Afu5g06540	Afu5g06540 AspGDID:ASPL0000107730 COORDS:Chr5_A_fumigatus_Af293:1595361-1596198W, translated using codon table 1 (136 amino acids) Uncharacterized ORF; Ortholog(s) have plasma membrane localization	49	160	6	6	0	136	16	9.25	Oxidation [M23; M48]	18437.7	176.53	0	46.948	2.43113e+07	3.08582e+07	4.795e+07	7.00084e+07	1.8387e+08	2.66356e+08	2.48221e+08	1.02373e+08	2.33174e+08	2.55388e+07	5.45423e+07	4.23504e+07	1.45595e+08	2.30812e+08	1.50039e+08	2.01023e+08	5.9062e+07	1.26318e+08	0.842262	0.988201	1.51078	4.08105e+07	3.43731e+07	1.75482e+08	1.73412e+08	1.28801e+08	1.94589e+08
Afu6g10660	Afu6g10660 AspGDID:ASPL0000109421 COORDS:Chr6_A_fumigatus_Af293:2635628-2637150W, translated using codon table 1 (486 amino acids) Uncharacterized ORF; Putative ATP citrate lyase subunit; repressed by gliotoxin exposure22405895	32	1214	14	14	0	486	52.9	6.27	Oxidation [M289; M380]	195438	1988.07	0	135.061	5.90429e+08	1.01667e+09	5.2438e+08	5.49676e+08	1.87403e+09	8.01431e+08	1.35698e+09	1.90444e+09	6.1384e+08	4.37778e+08	4.22013e+08	2.04667e+08	1.67769e+09	9.10942e+08	6.00793e+08	9.72063e+08	1.26951e+09	3.42241e+08	2.00241	1.0112	1.49982	3.54819e+08	7.10495e+08	1.06314e+09	1.07505e+09	8.61272e+08	1.29175e+09
Afu6g08530	Afu6g08530 AspGDID:ASPL0000109209 COORDS:Chr6_A_fumigatus_Af293:2012066-2014414W, translated using codon table 1 (734 amino acids) Uncharacterized ORF; Ortholog(s) have role in maintenance of rDNA, meiotic attachment of telomere to nuclear envelope, mitotic sister chromatid segregation, nuclear envelope organization	21	149	11	11	0	734	82.1	8.97		16981.4	195.03	0	63.902	3.42303e+08	8.46927e+08	2.3864e+08	2.85516e+08	4.3504e+08	2.60963e+08	5.82596e+08	1.19289e+09	2.01339e+08	1.98029e+08	578110088	5.58072e+07	3.40737e+08	2.39436e+08	142093734	4.05509e+08	7.31237e+08	1.84913e+08	1.7163	1.35894	1.49572	2.77316e+08	4.75956e+08	2.40755e+08	3.27173e+08	4.40553e+08	6.58943e+08
Afu5g08540	aspA AspGDID:ASPL0000107925 COORDS:Chr5_A_fumigatus_Af293:2167838-2169399W, translated using codon table 1 (382 amino acids) Verified ORF; Septin; hypoxia repressed protein; repressed by exposure to artemisinin	15	148	4	4	0	382	43.3	5.14		17429.2	183.01	0	31.469	124885723	9.87895e+07	5.82155e+07	9.2502e+07	132762894	4.6557e+07	8.00127e+07	8.74527e+07	2.80253e+07	6.14492e+07	1.12321e+08	1.58559e+07	137526685	6.11657e+07	2.43362e+07	4.35462e+07	76215996	1.12375e+07	1.48656	1.21878	1.4923	6.32088e+07	9.39636e+07	7.43428e+07	9.06073e+07	4.36666e+07	6.51636e+07
Afu4g07360	metH AspGDID:ASPL0000106450 COORDS:Chr4_A_fumigatus_Af293:1914045-1911526C, translated using codon table 1 (774 amino acids) Uncharacterized ORF; Putative cobalamin-independent methionine synthase; protein induced by heat shock; Yap1-dependent induction in response to hydrogen peroxide; reacts with rabbit immunosera exposed to A. fumigatus conidia; no human homolog	30	819	17	17	0	774	86.8	6.79	Oxidation [M119; M549; M568; M761]; Carbamidomethyl [C533; C575]	126002	1281.24	0	215.884	4.34778e+08	540742497	2.91911e+08	6.16307e+08	1.69889e+09	7.33004e+08	7.23056e+08	1.19624e+09	2.95252e+08	2.39034e+08	2.89883e+08	6.21636e+07	2.96004e+09	7.58786e+08	4.0008e+08	5.70641e+08	6.77421e+08	2.41391e+08	2.14426	0.740053	1.48682	1.97027e+08	4.22477e+08	1.37297e+09	1.01607e+09	4.96484e+08	7.38181e+08
Afu1g12250	rcfB AspGDID:ASPL0000102291 COORDS:Chr1_A_fumigatus_Af293:3235631-3234741C, translated using codon table 1 (268 amino acids) Uncharacterized ORF; Mitochondrial hypoxia response domain protein; protein and transcript levels downregulated by caspofungin treatmen	23	97	3	3	0	268	29.5	8.85		13853.3	129.38	0	39.867	283128	1.96644e+07	5.63889e+07	2.95743e+06	9.76748e+06	1.746e+08	1.70482e+08	4.53916e+07	1.26533e+08	3.55606e+06	1.44622e+07	5.62367e+06	2.21547e+07	3.34525e+07	2.59761e+07	1.26271e+08	6.79095e+07	3.62752e+07	3.22886	2.29612	1.48578	7.88064e+06	2.54455e+07	2.71944e+07	6.24416e+07	7.68187e+07	1.14136e+08
Afu1g05820	Afu1g05820 AspGDID:ASPL0000101751 COORDS:Chr1_A_fumigatus_Af293:1681547-1682091W, translated using codon table 1 (103 amino acids) Uncharacterized ORF; Ortholog(s) have role in NADH oxidation and mitochondrial respiratory chain complex I, membrane segment localization	28	51	2	2	0	103	11.3	8.16	Acetyl [S3(100)]	8708.32	77.8	0	14.84	1.64056e+07	2.38837e+07	9.67541e+06	31694252	4.19746e+07	42658219	74214906	1.76598e+07	28719518					27254038	3.00298e+06	25644450	47105540	8.54479e+06	#DIV/0!	2.56309	1.48342	#DIV/0!	1.66549e+07	1.51285e+07	3.87757e+07	2.70983e+07	4.01981e+07
Afu7g05920	Afu7g05920 AspGDID:ASPL0000110284 COORDS:Chr7_A_fumigatus_Af293:1449832-1451264W, translated using codon table 1 (456 amino acids) Uncharacterized ORF; Ortholog(s) have stearoyl-CoA 9-desaturase activity	12	41	6	6	0	456	51.9	9.1		3824.57	28.43	0	25.125	1.39716e+07	32143671	26910936	2.06677e+07	1.26153e+08	1.00676e+08	4.87232e+07	7.22238e+07	4.59557e+07	1.49816e+06	4.58496e+06	3.68429e+06	5.53082e+06	1.28253e+07	4.3876e+07	3.64937e+07	3.14855e+07	4.4847e+07	7.47652	3.977	1.47929	3.2558e+06	2.43421e+07	2.0744e+07	8.24991e+07	3.76087e+07	5.56342e+07
Afu4g11730	gldB AspGDID:ASPL0000106881 COORDS:Chr4_A_fumigatus_Af293:3102011-3103045W, translated using codon table 1 (325 amino acids) Verified ORF; Putative glycerol dehydrogenase; calcium induced; transcript induced by exposure to human airway epithelial cells	30	116	7	7	0	325	36.8	6.37	Carbamidomethyl [C38; C81]	16554.7	162.01	0	55.078	6.68076e+06	1.58853e+07	3946098	18677721	5.09494e+07	3.69373e+07	1.4644e+08	7.6384e+07	2.31201e+07	9.68621e+06	2.04766e+07	308985	2.75792e+08	4.9553e+07	1.18589e+07	7.10317e+07	7.43317e+07	2.10756e+07	0.870056	0.316024	1.47768	1.01573e+07	8.83738e+06	1.12401e+08	3.55215e+07	5.54797e+07	8.19815e+07
Afu1g04970	Afu1g04970 AspGDID:ASPL0000101666 COORDS:Chr1_A_fumigatus_Af293:1423373-1425705W, translated using codon table 1 (755 amino acids) Uncharacterized ORF; Ortholog(s) have triglyceride lipase activity, role in triglyceride mobilization and cytoplasm, lipid droplet localization	3	4	2	2	0	755	86.7	8.57		423.59	2.72	0	7.519	89249424	104596376		104761816	107115400		182281728	154465072		76840840	6.34079e+07	798280	8.24346e+07	254476968	5.69459e+06	161143024	179270768	4.24105e+06	2.0615	0.927642	1.46558	4.70157e+07	96922900	1.14202e+08	105938608	1.14885e+08	168373400
Afu2g05540	Afu2g05540 AspGDID:ASPL0000103377 COORDS:Chr2_A_fumigatus_Af293:1549075-1546511C, translated using codon table 1 (792 amino acids) Uncharacterized ORF; Ortholog(s) have DNA binding activity, role in mRNA cis splicing, via spliceosome and Prp19 complex, cytosol, post-mRNA release spliceosomal complex localization	5	6	2	2	0	792	88.5	6.49		733.62	6.02	0	13.633	1.95672e+06	2.10062e+06	1.01638e+06	989733	2.91306e+06	2639386	2951230		1.9798e+06	1.29234e+06	1.60225e+06	1.60338e+06			7.01912e+06	1.10562e+06	1.64529e+06	2.31735e+06	1.128	0.310683	1.45938	1.49932e+06	1.69124e+06	7.01912e+06	2.18072e+06	1.68942e+06	2.46552e+06
Afu5g04320	Afu5g04320 AspGDID:ASPL0000107611 COORDS:Chr5_A_fumigatus_Af293:1159452-1158435C, translated using codon table 1 (201 amino acids) Uncharacterized ORF; Ortholog(s) have GTPase activity and role in ER to Golgi vesicle-mediated transport, Golgi organization, cellular response to drug, protein secretion	30	148	5	3	2	201	22.3	5.27	Oxidation [M165]	20272	208.22	0	44.819	2.51038e+08	2.03427e+08	1.07413e+08	1.08876e+08	3.23231e+08	1.17141e+08	2.03677e+08	1.81231e+08	8.05343e+07	8.89369e+07	2.35479e+08	12186348	1.04473e+08	1.47075e+08	3.51203e+07	1.09991e+08	1.77259e+08	3.20097e+07	1.66927	1.91597	1.45788	1.12201e+08	1.87293e+08	9.55561e+07	1.83083e+08	1.0642e+08	1.55148e+08
Afu1g11470	Afu1g11470 AspGDID:ASPL0000102210 COORDS:Chr1_A_fumigatus_Af293:3028988-3029838W, translated using codon table 1 (203 amino acids) Uncharacterized ORF; Ortholog(s) have role in ER to Golgi vesicle-mediated transport, protein retention in ER lumen, vesicle organization and COPII-coated ER to Golgi transport vesicle, endoplasmic reticulum, plasma membrane localization	13	26	2	2	0	203	23.5	6.54		2690.41	34.65	0	11.738	5.81115e+06	18773657	8.73853e+06	2.92791e+06	28249150	1.59549e+07	3.80353e+06	7.54228e+06	5.46117e+06	2.55015e+06	612924	194030	3.83637e+06	2.52565e+06	2.47712e+06	3.65134e+06	3.86281e+06	4017857	9.92622	5.33219	1.45742	1.11903e+06	1.11078e+07	2.94638e+06	1.57107e+07	3.844e+06	5.60232e+06
Afu5g11400	Afu5g11400 AspGDID:ASPL0000108199 COORDS:Chr5_A_fumigatus_Af293:2929281-2931108W, translated using codon table 1 (559 amino acids) Uncharacterized ORF; Ortholog(s) have cytosol, nucleus localization	8	36	2	2	0	559	58.6	4.98		3714.23	45.76	0	12.292	2.14061e+07		3.2569e+07	3.05109e+07		1.1718e+07	38734727	1.72644e+07	4.89189e+07	11776530	1.17018e+07	3.15134e+07	3.29605e+06	39815524	2.99302e+07	18026237	36215427	1.77819e+07	1.47227	0.86722	1.45672	1.83306e+07	2.69876e+07	2.43473e+07	2.11144e+07	2.40079e+07	3.49727e+07
Afu2g11380	Afu2g11380 AspGDID:ASPL0000103853 COORDS:Chr2_A_fumigatus_Af293:2931600-2930397C, translated using codon table 1 (358 amino acids) Uncharacterized ORF; Ortholog(s) have role in endonucleolytic cleavage in ITS1 to separate SSU-rRNA from 5.8S rRNA and LSU-rRNA from tricistronic rRNA transcript (SSU-rRNA, 5.8S rRNA, LSU-rRNA)	9	11	3	3	0	358	41.5	9.61	Carbamidomethyl [C122]	851.84	6.21	0	11.82	967043	1.5875e+07		2.77598e+06	2.33137e+07		2.88247e+06			1.65971e+06	2.808e+06	499557	9.6608e+06	8.0264e+06	8.10444e+06	5.12404e+06	460976	365647	5.0859	1.51733	1.45319	1.65576e+06	8.421e+06	8.59721e+06	1.30448e+07	1.98355e+06	2.88247e+06
Afu6g05050	Afu6g05050 AspGDID:ASPL0000108960 COORDS:Chr6_A_fumigatus_Af293:1201169-1199826C, translated using codon table 1 (346 amino acids) Uncharacterized ORF; Ortholog(s) have role in posttranslational protein targeting to endoplasmic reticulum membrane, protein insertion into ER membrane and TRC complex, nucleus localization	15	518	5	3	0	346	37.9	6.13		51004.8	452.66	0	32.958	6.81606e+06	3.3839e+06	1.03028e+07	2.0858e+07	1.59475e+07	9476288	2.34558e+07	1.34315e+07	28310457	3.57868e+06	4.60958e+06	1.40588e+06	8.60667e+06	12762102	4.91189e+06	9.67219e+06	3.07521e+07	4.55867e+06	2.137	1.76106	1.44939	3.19805e+06	6.83424e+06	8.76022e+06	1.54272e+07	1.49943e+07	2.17326e+07
Afu3g07790	Afu3g07790 AspGDID:ASPL0000105183 COORDS:Chr3_A_fumigatus_Af293:1963894-1965412W, translated using codon table 1 (464 amino acids) Uncharacterized ORF; Argininosuccinate lyase; hypoxia induced protein	7	26	4	4	0	464	51.8	6.28		2980.5	29.27	0	21.599	2.82174e+06	1.52527e+07	1.98738e+06	1.14959e+06	5155062	2.40986e+06		5.66498e+06		1.58108e+07	2.03382e+07	1.93864e+06	6.13176e+07	1.31361e+07	2.92737e+06	3.81471e+06	6675921	1.23988e+06	0.526728	0.112618	1.44878	1.26959e+07	6.68728e+06	25793709	2.90484e+06	3.91017e+06	5.66498e+06
Afu1g11780	Afu1g11780 AspGDID:ASPL0000102242 COORDS:Chr1_A_fumigatus_Af293:3098268-3097063C, translated using codon table 1 (401 amino acids) Uncharacterized ORF; Ortholog of <i>A. nidulans FGSC A4</i> : AN1116, <i>A. niger CBS 513.88</i> : An08g03970, <i>A. oryzae RIB40</i> : AO090038000243, <i>Aspergillus wentii</i> : Aspwe1_0109813 and <i>Aspergillus sydowii</i> : Aspsy1_0244584	18	230	5	5	0	401	43.2	9.51		27670.5	238.75	0	49.025	1.87774e+07	3.87833e+07	3.0784e+07	2.39181e+07	1.09607e+08	4.01333e+07	5.75853e+07	6.58807e+07	4.72478e+07	3.90353e+07	1.78137e+07	3.18384e+07	8.49247e+07	6.40342e+07	3.57541e+07	7.12895e+07	1.09464e+07	3.58818e+07	0.996137	0.940155	1.44529	2.95624e+07	2.94482e+07	6.1571e+07	5.78863e+07	3.93726e+07	5.69046e+07
Afu2g10890	Afu2g10890 AspGDID:ASPL0000103804 COORDS:Chr2_A_fumigatus_Af293:2806013-2803737C, translated using codon table 1 (739 amino acids) Uncharacterized ORF; Ortholog(s) have cytosol localization	32	243	19	19	0	739	80	6.74	Phospho [S166(100); S574(100)]; Oxidation [M424; M652]	38366.1	398.48	0	155.976	2.10155e+07	1.32462e+08	1.40041e+07	1.35176e+07	1.7485e+09	1.13014e+07	66500632	3.75896e+08	2.63589e+06	5.7906e+07	5.61273e+07	4.79115e+06	1.38035e+08	8.11184e+07	3.1526e+07	1.31372e+08	1.48935e+08	2.77832e+07	1.40949	7.07407	1.44449	3.96081e+07	5.58273e+07	8.35597e+07	5.91108e+08	1.02697e+08	1.48344e+08
Afu3g03330	Afu3g03330 AspGDID:ASPL0000104852 COORDS:Chr3_A_fumigatus_Af293:891157-889931C, translated using codon table 1 (408 amino acids) Uncharacterized ORF; Has domain(s) with predicted oxidoreductase activity, transferase activity, transferring acyl groups other than amino-acyl groups activity and role in oxidation-reduction process	37	1119	13	13	0	408	45.6	8.13	Oxidation [M185]	156786	1912.48	0	113.894	7.11597e+08	1.50827e+09	7.40747e+08	1.39178e+09	4.01844e+09	1.86299e+09	1.13848e+09	1.18946e+09	1.2666e+09	1.15178e+09	8.7347e+08	1.23996e+08	1.45114e+09	1.9271e+09	5.39763e+08	827977920	1.42476e+09	2.47549e+08	1.37751	1.85635	1.43765	7.16417e+08	9.86871e+08	1.306e+09	2.4244e+09	8.33429e+08	1.19818e+09
Afu2g09960	ssc70 AspGDID:ASPL0000103712 COORDS:Chr2_A_fumigatus_Af293:2553995-2551772C, translated using codon table 1 (661 amino acids) Verified ORF; Putative mitochondrial Hsp70 chaperone; reacts with rabbit immunosera exposed to A. fumigatus conidia; hypoxia induced protein	50	3356	31	30	0	661	71.9	6.16	Oxidation [M160; M375]	489616	5085.38	0	367.366	1.75366e+09	2.76148e+09	1.23196e+09	2.74412e+09	1.04969e+10	4.64507e+09	4.42321e+09	3.86771e+09	2.14394e+09	7.97095e+08	1.3867e+09	2.16136e+08	3.82025e+09	4.57358e+09	1.15214e+09	2.7117e+09	3.97761e+09	6.64018e+08	2.39469	1.87368	1.41907	7.99979e+08	1.9157e+09	3.18199e+09	5.96204e+09	2.45111e+09	3.47829e+09
Afu6g07210	sod4 AspGDID:ASPL0000109083 COORDS:Chr6_A_fumigatus_Af293:1618213-1619391W, translated using codon table 1 (321 amino acids) Uncharacterized ORF; Putative copper-zinc superoxide dismutase	7	22	2	2	0	321	36.1	7.84	Carbamidomethyl [C164]	2730.67	26.33	0	18.406			2.78246e+06	3.12197e+07	1.47854e+06	3.57841e+06	2.91908e+07		4.00945e+07		6219288	922297	11265645	2.17701e+07	4.002e+06	12769118	5.35136e+07	6.95442e+06	0.779227	0.97945	1.41906	3.57079e+06	2.78246e+06	1.23459e+07	1.20922e+07	2.44124e+07	3.46426e+07
Afu2g04710	Afu2g04710 AspGDID:ASPL0000103297 COORDS:Chr2_A_fumigatus_Af293:1288894-1287776C, translated using codon table 1 (217 amino acids) Uncharacterized ORF; Has domain(s) with predicted heme binding activity	16	465	5	5	0	217	23.9	5.59		54861.4	649.79	0	62.466	1.37579e+08	7.5484e+08	2.59571e+08	2.65814e+08	2.31443e+09	9.94015e+08	8.2156e+08	1239078454	3.8662e+08	1.21742e+08	1.37782e+08	4.80179e+07	4.45365e+08	3.46668e+08	3.14551e+08	6.39434e+08	6.92407e+08	3.97698e+08	3.7458	3.22999	1.41498	1.02514e+08	3.83996e+08	3.68861e+08	1.19142e+09	576512832	8.15753e+08
Afu1g09030	Afu1g09030 AspGDID:ASPL0000101969 COORDS:Chr1_A_fumigatus_Af293:2341463-2342225W, translated using codon table 1 (144 amino acids) Uncharacterized ORF; Protein of unknown function; calcium downregulated; transcript up-regulated in conidia exposed to neutrophils	24	74	3	3	0	144	16.2	8.05	Oxidation [M84]	8343.38	95.32	0	19.386	1.79794e+07	9.54003e+06		3.10326e+07	7.91275e+07	1.55981e+07	103840759	472508937	1.17905e+07	7.37611e+07	8.15558e+07	1.39938e+06	3.21901e+08	1.90897e+08	5.98372e+07	2.49576e+08	125062112	4.12778e+07	0.2634	0.219613	1.41408	5.22388e+07	1.37597e+07	1.90879e+08	4.19194e+07	1.38639e+08	1.96047e+08
Afu7g05310	Afu7g05310 AspGDID:ASPL0000110224 COORDS:Chr7_A_fumigatus_Af293:1269683-1267660C, translated using codon table 1 (563 amino acids) Uncharacterized ORF; Ortholog(s) have RNA binding activity, role in mRNA cis splicing, via spliceosome, spliceosomal complex assembly and U2-type prespliceosome, U2AF, commitment complex localization	11	143	4	4	0	563	63.8	6.46	Phospho [T155(100)]; Oxidation [M194; M215]	19862.5	194.07	0	41.673	2.56088e+07	6.46032e+07	4.2698e+07	3.49809e+07	9.44596e+07	4.55381e+07	5.3405e+07	5.1174e+07	3.78745e+07	3.34233e+07	4.56316e+07	1.22613e+07	1.97286e+07	3.11126e+07	3.13556e+07	2.8423e+07	6.34681e+07	9.20049e+06	1.45549	2.12878	1.40915	3.04388e+07	4.43033e+07	2.73989e+07	5.83262e+07	3.36972e+07	4.74845e+07
Afu5g05460	Afu5g05460 AspGDID:ASPL0000107625 COORDS:Chr5_A_fumigatus_Af293:1268996-1268053C, translated using codon table 1 (247 amino acids) Uncharacterized ORF; Cytosine deaminase-uracil phosphoribosyltransferase fusion protein; transcript induced by exposure to human airway epithelial cells	15	86	3	3	0	247	27.4	7.77		10830.8	122.27	0	19.051	1.1168e+07	3.62245e+07	1.68993e+07	2.50329e+07	37372503	30763977	5.29902e+07	2.92024e+07	4.67599e+07	6.55702e+06	1.53669e+07	4.7795e+06	14237390	1.95421e+07	1.85756e+07	22725175	5.14499e+07	1.75651e+07	2.40762	1.77957	1.40563	8.90113e+06	2.14306e+07	1.74517e+07	3.10565e+07	3.05801e+07	4.29841e+07
Afu5g02170	Afu5g02170 AspGDID:ASPL0000107397 COORDS:Chr5_A_fumigatus_Af293:558486-555058C, translated using codon table 1 (1120 amino acids) Uncharacterized ORF; Ortholog(s) have ATPase activity, DNA/DNA annealing activity, double-stranded DNA binding, single-stranded DNA binding activity, role in mitotic chromosome condensation and cytosol, nuclear condensin complex localization	3	34	3	3	0	1120	123.8	5.35		2814.49	28.95	0	9.243	12159467	5.7356e+06	4450643	1.87462e+07	30565616	5331816	1.88198e+07	18528583	5.72331e+06	1.72619e+06	8.13328e+06		8.50647e+06	1.16326e+07	627647	11101435	19292942	269471	1.51095	2.63131	1.40464	4.92974e+06	7.44857e+06	6922234	1.82146e+07	1.02213e+07	1.43572e+07
Afu7g05370	aspB AspGDID:ASPL0000110230 COORDS:Chr7_A_fumigatus_Af293:1290537-1292385W, translated using codon table 1 (463 amino acids) Verified ORF; Putative septin; Yap1-dependent induction in response to hydrogen peroxide; localizes to septa and to rings at the base of developing phialides; hypoxia repressed protein	15	218	6	5	0	463	52.5	6.98	Oxidation [M362]	24664	277.21	0	45.253	6.01766e+06	27721731	1.56061e+07	3.29107e+06	51403668	2.55836e+07	7.17319e+06	7.24549e+06	1.01662e+07	3.61311e+06	3141641	5.5925e+06	1.77983e+07	844205	4.87038e+06		5.14082e+06	6.52931e+06	3.99648	3.41423	1.40443	4.11575e+06	16448514	7.83762e+06	2.67594e+07	5.83507e+06	8.19497e+06
Afu3g02380	Afu3g02380 AspGDID:ASPL0000104760 COORDS:Chr3_A_fumigatus_Af293:587918-588610W, translated using codon table 1 (209 amino acids) Uncharacterized ORF; Ortholog(s) have role in mRNA cis splicing, via spliceosome and U2-type prespliceosome, U2AF, commitment complex, cytosol localization	13	88	3	3	0	209	24.3	7.93	Carbamidomethyl [C120; C162]	11968	116.91	0	16.543	3.65296e+07	75539648	3.00089e+07	41010136	80198755	36407163	5.27903e+07	5.25753e+07	2.65497e+07	3.06956e+07	4.00326e+07	6.79285e+06	3.20508e+07	4.6878e+07	12817893	4.02675e+07	4.63144e+07	7.86204e+06	1.83277	1.71795	1.39676	2.58404e+07	4.73594e+07	3.05823e+07	5.25387e+07	3.14813e+07	4.39718e+07
Afu8g03990	Afu8g03990 AspGDID:ASPL0000110734 COORDS:Chr8_A_fumigatus_Af293:855176-851942C, translated using codon table 1 (985 amino acids) Uncharacterized ORF; Ortholog(s) have role in regulation of heterochromatin domain assembly and Prp19 complex, U5 snRNP, cytosol, post-mRNA release spliceosomal complex localization	5	164	4	3	0	985	110.1	5.08		20488.4	218.87	0	28.175	2.91704e+07	5.76316e+07	2.81943e+07	3.69433e+07	1.29061e+08	2.8866e+07	5.90225e+07	7.23888e+07	1.69045e+07	2.76577e+07	1.41365e+07	7.70606e+06	3.40254e+07	9.79075e+07	2.9537e+07	2.30952e+07	6.8776e+07	1.46953e+07	2.32315	1.20685	1.39177	1.65001e+07	3.83321e+07	5.38233e+07	6.49569e+07	3.55221e+07	4.94386e+07
Afu2g15940	Afu2g15940 AspGDID:ASPL0000104311 COORDS:Chr2_A_fumigatus_Af293:4216706-4215369C, translated using codon table 1 (445 amino acids) Uncharacterized ORF; Cofactor for methionyl-and glutamyl-tRNA synthetases	20	104	5	5	0	445	47.5	6.96		18058	183.76	0	45.777	1.75745e+07	47257966	2.18623e+07	1.92615e+07	79853817	3.01841e+07	6.38062e+07	7.34085e+07	1.6388e+07	2.48847e+07	2.08773e+07	9.9235e+06	1.37121e+08	4.04236e+07	3.22033e+07	5.7886e+07	3.01893e+07	2.24171e+07	1.55686	0.616451	1.39017	1.85618e+07	2.88983e+07	6.99161e+07	4.30998e+07	3.68308e+07	5.12009e+07
Afu4g11650	kgd1 AspGDID:ASPL0000106873 COORDS:Chr4_A_fumigatus_Af293:3079845-3083210W, translated using codon table 1 (1057 amino acids) Uncharacterized ORF; Putative alpha-ketoglutarate dehydrogenase complex subunit; protein induced by heat shock	17	517	13	13	0	1057	118.8	6.95	Oxidation [M339; M383]; Carbamidomethyl [C831]	81277.6	803.18	0	119.621	1.24396e+08	2.23198e+08	2.18043e+08	2.13682e+08	584337441	3.40429e+08	4.7718e+08	4.04506e+08	3.38034e+08	8.6543e+07	1.00408e+08	4.65386e+07	3.68025e+08	3.70106e+08	2.18123e+08	3.71987e+08	3.83757e+08	1.26783e+08	2.42254	1.19053	1.38208	7.78297e+07	1.88546e+08	3.18752e+08	3.79483e+08	2.94176e+08	4.06573e+08
Afu1g12760	capA AspGDID:ASPL0000102344 COORDS:Chr1_A_fumigatus_Af293:3372016-3373824W, translated using codon table 1 (526 amino acids) Uncharacterized ORF; Adenylate cyclase-associated protein	4	81	2	2	0	526	56.4	6.7		9010.91	88.26	0	8.479	3.8843e+07	77968085	3.19434e+07	34304023	9.16425e+07	3.10466e+07	4.37032e+07	7.04437e+07	28269744	2.97475e+07	3.14427e+07	10193036	3.24126e+07	2.68318e+07	2.00725e+07	4.09993e+07	4.75741e+07	1.45472e+07	2.08388	1.97931	1.38107	2.37944e+07	4.95848e+07	2.6439e+07	5.2331e+07	3.43735e+07	4.74722e+07
Afu5g04080	erg7 AspGDID:ASPL0000107586 COORDS:Chr5_A_fumigatus_Af293:1084167-1086564W, translated using codon table 1 (735 amino acids) Uncharacterized ORF; Putative oxidosqualene:lanosterol cyclase (OSLC) with a role in protostadienol biosynthesis; SrbA-regulated during hypoxia	6	20	3	3	0	735	85.1	6.18		1807.78	23.86	0	17.622	4.71212e+06	6.65236e+06		5.86784e+06	1.69138e+07	135415	9.04481e+06	8.72958e+06		3.44611e+06	6.47242e+06		7989552	1.55995e+07		3.07685e+06	9.86392e+06		1.14578	0.647676	1.37352	4.95926e+06	5.68224e+06	1.17945e+07	7.63902e+06	6.47039e+06	8.88719e+06
Afu4g13690	Afu4g13690 AspGDID:ASPL0000107075 COORDS:Chr4_A_fumigatus_Af293:3585762-3584862C, translated using codon table 1 (202 amino acids) Uncharacterized ORF; Has domain(s) with predicted pseudouridine synthase activity, snoRNA binding activity, role in pseudouridine synthesis, ribosome biogenesis, snRNA pseudouridine synthesis and box H/ACA snoRNP complex localization	13	178	2	2	0	202	20.4	11.24		17915.3	131.69	0	19.07	1.18273e+07	9.53859e+06	8.66771e+06	1.41136e+07	26101854	7.54207e+06	6.61632e+06	1.30445e+07	8.88516e+06	2.38985e+07	1.90614e+07	1.99727e+07	5.35832e+07	28477852	3.05098e+07	1.30976e+07	5.24813e+06	2.50919e+06	0.477235	0.424244	1.36879	2.09775e+07	1.00112e+07	3.75236e+07	1.59192e+07	6.95164e+06	9.51533e+06
Afu5g05920	Afu5g05920 AspGDID:ASPL0000107669 COORDS:Chr5_A_fumigatus_Af293:1392015-1389862C, translated using codon table 1 (699 amino acids) Uncharacterized ORF; Putative glycyl-tRNA synthetase; protein induced by heat shock	8	66	5	5	0	699	79.1	6.47		7061.88	77.19	0	23.453	2.41552e+07	1.4365e+07	1.84e+07	1.89583e+07	2.84035e+07	7.70773e+06	3.33179e+07	3.73963e+07	2.21002e+07	4.12337e+06	10113652	7.75314e+06	1.23818e+07	8.60533e+06	1.37751e+07	9.77511e+06	4.87208e+07	9.78478e+06	2.58844	1.58418	1.35931	7.33005e+06	1.89734e+07	1.15874e+07	1.83565e+07	2.27602e+07	3.09381e+07
Afu1g07440	hsp70 AspGDID:ASPL0000101909 COORDS:Chr1_A_fumigatus_Af293:2102587-2104621W, translated using codon table 1 (638 amino acids) Verified ORF; Molecular chaperone; conidia-enriched protein	63	6696	42	39	3	638	69.6	5.17	Carbamidomethyl [C304]; Oxidation [M59; M85; M120; M516]	980585	10166.7	0	599.132	8.86467e+09	1.37664e+10	8.68514e+09	1.15919e+10	3.32245e+10	1.79576e+10	1.19373e+10	9.99038e+09	8.62371e+09	4.53078e+09	6.88633e+09	1.33413e+09	7.82429e+09	1.31261e+10	3.92832e+09	5.89037e+09	1.42599e+10	2.35484e+09	2.45593	2.52321	1.35753	4.25041e+09	1.04387e+10	8.29291e+09	2.09247e+10	7.5017e+09	1.01838e+10
Afu3g01580	Afu3g01580 AspGDID:ASPL0000104678 COORDS:Chr3_A_fumigatus_Af293:397771-395356C, translated using codon table 1 (646 amino acids) Uncharacterized ORF; Putative glucose-methanol-choline (GMC) oxidoreductase; protein induced by hydrogen peroxide; hypoxia induced protein; repressed by gliotoxin exposure	10	285	5	5	0	646	72.1	7.42	Carbamidomethyl [C310]	38875.7	458.02	0	47.563	1.414e+08	1.62729e+08	8.98106e+07	1.24461e+08	2.00143e+08	1.89832e+08	1.83362e+08	2.18281e+08	127014815	6.63512e+07	9.02882e+07	1.08628e+07	2.50652e+08	1.07866e+08	7.91511e+07	1.16832e+08	2.24583e+08	5.23808e+07	2.35185	1.1754	1.34247	5.58341e+07	1.31313e+08	1.4589e+08	1.71479e+08	1.31265e+08	1.7622e+08
Afu7g01460	Afu7g01460 AspGDID:ASPL0000109941 COORDS:Chr7_A_fumigatus_Af293:380737-379723C, translated using codon table 1 (259 amino acids) Uncharacterized ORF; Ribosomal protein S5	53	3065	18	18	0	259	28.3	10.54	Carbamidomethyl [C168]; Oxidation [M59; M87]	465974	4932.76	0	204.778	3.85512e+09	1.35054e+10	2.70111e+09	4.58824e+09	3.70582e+10	9.91316e+09	7.87087e+09	1.07853e+10	4.6117e+09	1.78066e+09	2.66102e+09	7.45774e+08	5.0953e+09	7.19544e+09	4.21089e+09	5.13147e+09	9.40242e+09	2.84713e+09	3.86734	3.12452	1.33869	1.72915e+09	6.68721e+09	5.50054e+09	1.71865e+10	5.79367e+09	7.75594e+09
Afu2g11460	Afu2g11460 AspGDID:ASPL0000103860 COORDS:Chr2_A_fumigatus_Af293:2949653-2952942W, translated using codon table 1 (1040 amino acids) Uncharacterized ORF; C6 finger domain protein; ortholog of <i>A. nidulans</i> AN5870, calcium downregulated	3	19	2	2	0	1040	115.1	7.24		2359.11	24.03	0	13.838		4.97225e+06		1.97875e+06	1.13972e+06	4.59569e+06	9.5167e+06	9.90255e+06	12684140	2.26383e+06	2.57422e+06		2.63545e+06	2.48562e+06	776958	9.01952e+06	1.076e+07	4.21711e+06	2.05548	1.30792	1.33783	2.41903e+06	4.97225e+06	1.96601e+06	2.57139e+06	7.99887e+06	1.07011e+07
Afu2g11060	Afu2g11060 AspGDID:ASPL0000103821 COORDS:Chr2_A_fumigatus_Af293:2836626-2837531W, translated using codon table 1 (158 amino acids) Uncharacterized ORF; Putative acylCoA binding family protein	27	39	4	4	0	158	17.3	6	Oxidation [M119]	4839	51.11	0	32.244	20276432	2.64754e+07	1.36425e+07	2.8675e+07	2.40869e+07	7.6805e+06	8.28637e+07	2.58708e+06	1.17669e+07	1.74024e+07	8.7905e+06	1.01474e+06	2.53412e+08	2.54766e+07	3.06044e+06	2.675e+07	3.82231e+07	7.94563e+06	2.21976	0.214373	1.33323	9.06921e+06	2.01314e+07	9.39832e+07	2.01475e+07	2.43062e+07	3.24059e+07
Afu3g12080	Afu3g12080 AspGDID:ASPL0000105604 COORDS:Chr3_A_fumigatus_Af293:3177361-3176554C, translated using codon table 1 (184 amino acids) Uncharacterized ORF; Ortholog(s) have enzyme regulator activity, mRNA binding activity	33	237	6	4	0	184	20.6	9.03	Oxidation [M22; M117]	32216.1	416.76	0	37.702	1.27212e+08	128267035	1.81654e+08	1.68289e+08	1.34522e+08	1.93851e+08	3.83434e+08	1.29295e+08	324529848	1.42326e+07	2.15292e+07	12475805	8.89168e+06	156479480	8.26419e+07	120897540	386417930	1.21251e+08	9.06209	2.00256	1.33201	1.60792e+07	1.45711e+08	8.2671e+07	1.65554e+08	2.09522e+08	279086178
Afu6g08360	Afu6g08360 AspGDID:ASPL0000109193 COORDS:Chr6_A_fumigatus_Af293:1958167-1959214W, translated using codon table 1 (332 amino acids) Uncharacterized ORF; Thiazole biosynthesis enzyme; hypoxia induced protein; induced by gliotoxin exposure	39	901	10	10	0	332	35.5	5.85	Oxidation [M167; M253; M267; M301; M308]	168740	1345.35	0	166.242	8.35211e+08	2.23441e+09	7.67906e+08	1.25266e+09	3.67488e+09	1.32273e+09	1.24769e+09	1.6623e+09	9.882e+08	5.93816e+08	1.10836e+09	8.86401e+07	1.13196e+09	9.4263e+08	3.26248e+08	7.61816e+08	1.97399e+09	1.95083e+08	2.14289	2.60337	1.33004	5.96939e+08	1.27918e+09	8.00279e+08	2.08342e+09	9.76962e+08	1.2994e+09
Afu6g03580	Afu6g03580 AspGDID:ASPL0000108813 COORDS:Chr6_A_fumigatus_Af293:782152-778741C, translated using codon table 1 (1117 amino acids) Uncharacterized ORF; Ortholog(s) have ATP binding, ATPase activity, mRNA binding activity and role in poly(A)+ mRNA export from nucleus, ribosomal small subunit biogenesis	2	6	2	2	0	1117	122.8	7.18	Carbamidomethyl [C437]	483.3	4.22	0	6.275					4.4008e+06		1.85344e+06			3.56881e+06	5556384		2.06485e+06	4216055			1.39423e+06		#DIV/0!	1.40133	1.32936	4.5626e+06	#DIV/0!	3.14045e+06	4.4008e+06	1.39423e+06	1.85344e+06
Afu7g05400	Afu7g05400 AspGDID:ASPL0000110233 COORDS:Chr7_A_fumigatus_Af293:1298061-1299328W, translated using codon table 1 (362 amino acids) Uncharacterized ORF; Ortholog of <i>A. niger CBS 513.88</i> : An07g02800, <i>A. oryzae RIB40</i> : AO090005000380, <i>Aspergillus wentii</i> : Aspwe1_0286844, <i>Aspergillus sydowii</i> : Aspsy1_0093167 and <i>Aspergillus terreus NIH2624</i> : ATET_06417	11	22	3	3	0	362	39.9	8.63		2929.76	28.24	0	17.801	2.80188e+06	24440977	2.58097e+06	1.82473e+06	2.56354e+07	1.59222e+06	1.86858e+07	3.92352e+06	1.45562e+06	3.57206e+06	2.08037e+07	611787	2.08351e+06	5504818	1.04845e+06	5.51345e+06	11730494	903748	1.19355	3.3638	1.32606	8.32917e+06	9.94128e+06	2.87893e+06	9.68413e+06	6.04923e+06	8.02164e+06
Afu5g10120	Afu5g10120 AspGDID:ASPL0000108078 COORDS:Chr5_A_fumigatus_Af293:2603086-2606910W, translated using codon table 1 (1274 amino acids) Uncharacterized ORF; Protein similar to nonribosomal peptide synthases (NRPS-like), encoded in a predicted secondary metabolite gene cluster	2	10	2	2	0	1274	137.1	6.32		803.95	3.09	0	7.869	3066064	465724	872769	3.01787e+06	4.47538e+06	1.98878e+06	1.84439e+06	5.62604e+06	1.4164e+06	3.32062e+06	4.80625e+06	228170	6.16945e+06	7.76309e+06	1.60813e+06	4.04231e+06	2.58872e+06	102635	0.527174	0.610143	1.31976	2.78501e+06	1.46819e+06	5.18022e+06	3.16068e+06	2.24455e+06	2.96227e+06
Afu2g12980	Afu2g12980 AspGDID:ASPL0000104011 COORDS:Chr2_A_fumigatus_Af293:3335985-3331790C, translated using codon table 1 (1263 amino acids) Uncharacterized ORF; Putative protein transport protein; transcript downregulated in response to amphotericin B	11	220	10	10	0	1263	136.7	6.73		27866.5	292.59	0	72.398	563783967	7.71005e+08	3.37708e+07	6.71762e+08	5.21071e+08	2.16383e+07	8.02196e+08	7.11699e+08	1.86926e+07	3.115e+08	6.02415e+08	6.44233e+06	4.115e+08	696343052	2.96446e+07	3.81022e+08	7.69125e+08	1.26034e+07	1.48699	1.06768	1.31807	3.06786e+08	4.56187e+08	3.79163e+08	4.04824e+08	3.87583e+08	5.10862e+08
Afu3g14490	Afu3g14490 AspGDID:ASPL0000105838 COORDS:Chr3_A_fumigatus_Af293:3844977-3843396C, translated using codon table 1 (508 amino acids) Uncharacterized ORF; Putative ketol acid reductoisomerase; transcript induced by exposure to human airway epithelial cells; no human homolog	32	1779	20	20	0	508	56.3	9.29		250110	2691.34	0	196.811	1.57047e+09	7.43676e+09	1.41087e+09	1.39425e+09	10463842329	3.30747e+09	2.43881e+09	3.4084e+09	1404763400	7.44925e+08	1893487476	2.18871e+08	1.62707e+09	3.6356e+09	1.47173e+09	1.53582e+09	3.33251e+09	6.61492e+08	3.64616	2.25195	1.31143	9.52428e+08	3.4727e+09	2.2448e+09	5.05519e+09	1.84327e+09	2.41733e+09
Afu8g06554	Afu8g06554 AspGDID:ASPL0000363107 COORDS:Chr8_A_fumigatus_Af293:1585180-1584455C, translated using codon table 1 (211 amino acids) Uncharacterized ORF; Has domain(s) with predicted carbonate dehydratase activity, zinc ion binding activity	17	106	3	3	0	211	23.7	7.71	Carbamidomethyl [C98]	11790.7	133.46	0	16.687		21495561	8.08726e+06	67233476	2.01418e+08	64057600	1.62668e+08	1.86433e+08	49726033		4.0141e+06	836382	4.41141e+07	2.75722e+07	2.33192e+07	1.16585e+08	1.54854e+08	3.33913e+07	6.09894	3.502	1.30836	2.42524e+06	1.47914e+07	3.16685e+07	1.10903e+08	1.0161e+08	1.32942e+08
Afu6g13690	Afu6g13690 AspGDID:ASPL0000109710 COORDS:Chr6_A_fumigatus_Af293:3496518-3491106C, translated using codon table 1 (1734 amino acids) Uncharacterized ORF; Ortholog(s) have DNA topoisomerase type II (ATP-hydrolyzing) activity, SUMO-ubiquitin ligase activity	1	8	2	2	0	1734	193.3	6.7		547.42	8.04	0	7.683	21939708	13003940		26188662	8.55021e+06		3.90184e+07	3.68075e+07		1.49415e+07	30498416	1.11577e+06	1.19367e+07	66009821	565026	1.00165e+07	76968821	445779	1.12587	0.663703	1.3009	1.55186e+07	17471824	2.61705e+07	1.73694e+07	2.91437e+07	3.7913e+07
Afu6g13550	Afu6g13550 AspGDID:ASPL0000109696 COORDS:Chr6_A_fumigatus_Af293:3450087-3449278C, translated using codon table 1 (155 amino acids) Uncharacterized ORF; Ribosomal protein S13p/S18e	74	2956	19	19	0	155	17.9	10.45	Oxidation [M29]; Acetyl [S2(100)]; Carbamidomethyl [C47]	398192	4084.39	0	128.635	4.40896e+09	1.15406e+10	3.59127e+09	3.83918e+09	2.05538e+10	8.77178e+09	9.12948e+09	1.71677e+10	7.61547e+09	3.0664e+09	3.0417e+09	1.66575e+09	6.52476e+09	1.11046e+10	1.00042e+10	8.03315e+09	1.26159e+10	5.47047e+09	2.51366	1.20016	1.29837	2.59128e+09	6.51361e+09	9.21118e+09	1.10549e+10	8.70649e+09	1.13042e+10
Afu6g12720	Afu6g12720 AspGDID:ASPL0000109615 COORDS:Chr6_A_fumigatus_Af293:3211760-3211177C, translated using codon table 1 (78 amino acids) Uncharacterized ORF; 40S ribosomal protein S29	42	793	6	6	0	78	9.1	10.1	Carbamidomethyl [C39; C42]; Oxidation [M36]	107954	451	0	48.576	7.5082e+08	5.7791e+08	2.62147e+08	5.34616e+08	1.45503e+08	1.87108e+08	1303313730	1.86274e+09	1.77545e+09	6.44916e+08	5.20779e+08	3.60572e+08	2.0466e+08	2.08425e+09	9.22629e+08	9.39252e+08	1.77173e+09	1.10956e+09	1.04233	0.270035	1.2934	5.08755e+08	5.30292e+08	1.07051e+09	2.89076e+08	1.27351e+09	1.64717e+09
Afu8g03880	Afu8g03880 AspGDID:ASPL0000110724 COORDS:Chr8_A_fumigatus_Af293:825050-828378W, translated using codon table 1 (1011 amino acids) Uncharacterized ORF; Putative alanyl-tRNA synthetase; protein induced by hydrogen peroxide	37	1464	34	34	0	1011	113.6	6.48	Oxidation [M227; M298; M830]; Carbamidomethyl [C714; C904]	211689	2170.24	0	288.233	1.44366e+09	1.52035e+09	9.26309e+08	1.40341e+09	1.4537e+09	1.69945e+09	1.34766e+09	1.83732e+09	8.51259e+08	5.91333e+08	5.74377e+08	2.71728e+08	6.27848e+08	1.40628e+09	1.09621e+09	9.51081e+08	1.72214e+09	4.5614e+08	2.70643	1.45562	1.2898	4.79146e+08	1.29677e+09	1.04344e+09	1.51885e+09	1.04312e+09	1.34541e+09
Afu1g06310	Afu1g06310 AspGDID:ASPL0000101799 COORDS:Chr1_A_fumigatus_Af293:1810280-1811945W, translated using codon table 1 (510 amino acids) Uncharacterized ORF; Ortholog(s) have role in regulation of transcription from RNA polymerase II promoter and RSC-type complex, SWI/SNF complex, cytosol localization	5	54	2	2	0	510	57.1	6.73		7427.82	60.53	0	11.566	3873548	13954169		9355346	31931088		17143674	11200857		2584018	5.76107e+06		3.48604e+06	13058893		5.65227e+06	16356083		2.13631	2.49541	1.2879	4.17255e+06	8.91386e+06	8.27247e+06	20643217	1.10042e+07	1.41723e+07
Afu5g05500	Afu5g05500 AspGDID:ASPL0000107629 COORDS:Chr5_A_fumigatus_Af293:1277444-1279200W, translated using codon table 1 (472 amino acids) Uncharacterized ORF; Ortholog(s) have alpha-ketoglutarate reductase activity, phosphoglycerate dehydrogenase activity, role in serine family amino acid biosynthetic process and cytosol localization	28	187	9	9	0	472	51.5	6.43	Phospho [S25(98.8)]	22197.2	229.1	0	92.531	1.31886e+08	1.03151e+08	8.29627e+07	3.68244e+07	5.85793e+07	4.90285e+07	2.41769e+07	42411302	1.88435e+07	6.00495e+07	6.38049e+07	1.92801e+07	1.18002e+08	3.39959e+07	1.22092e+07	2.01656e+07	3.18207e+07	1.46906e+07	2.22169	0.879572	1.28128	4.77115e+07	1.06e+08	5.47358e+07	4.81441e+07	2.22257e+07	2.84772e+07
Afu4g09000	Afu4g09000 AspGDID:ASPL0000106615 COORDS:Chr4_A_fumigatus_Af293:2336192-2335525C, translated using codon table 1 (199 amino acids) Uncharacterized ORF; Ortholog(s) have structural constituent of ribosome activity and mitochondrial large ribosomal subunit localization	14	27	2	2	0	199	22.8	10.55		3043.22	28.81	0	11.029	1.50405e+07	51602425	2.54313e+07	11373530	31048985	2.49916e+07	2.79183e+07	2.4304e+07	19239276	2.20069e+06		3.13949e+06	2.01355e+07	2.22772e+07	8.009e+06	18274423	3.01403e+07	7.56724e+06	11.4945	1.33701	1.27651	2.67009e+06	30691400	1.68072e+07	2.24714e+07	1.86607e+07	2.38205e+07
Afu5g06240	alcC AspGDID:ASPL0000107700 COORDS:Chr5_A_fumigatus_Af293:1495619-1494455C, translated using codon table 1 (350 amino acids) Verified ORF; Putative zinc-dependent alcohol dehydrogenase, involved in ethanol fermentation; predicted gene pair with adh1; protein induced by hydrogen peroxide; reacts with rabbit immunosera exposed to A. fumigatus conidia	69	1103	22	20	3	350	37.2	7.64	Carbamidomethyl [C44; C112; C130]; Oxidation [M51; M273; M335]	146588	1484.72	0	195.252	2.71943e+07	1.15087e+08	4.75427e+07	6.48723e+08	5.09496e+09	1.72583e+09	1.04343e+09	3.43214e+09	7.29218e+08	4.12985e+07	1.84036e+08	2.51929e+07	1.58097e+09	3.63622e+09	9.01209e+08	1.20346e+09	2.41088e+09	4.90032e+08	0.757698	1.22083	1.26811	8.35091e+07	6.32747e+07	2.03947e+09	2.48984e+09	1.36812e+09	1.73493e+09
Afu1g04400	Afu1g04400 AspGDID:ASPL0000101608 COORDS:Chr1_A_fumigatus_Af293:1253016-1252506C, translated using codon table 1 (101 amino acids) Uncharacterized ORF; Ortholog(s) have structural constituent of ribosome activity, role in mitochondrial translation and cytosol, mitochondrial small ribosomal subunit, nucleus localization	17	20	2	2	0	101	11.3	10.23	Oxidation [M84]	1916.65	19.09	0	7.069	2.63805e+06		1370977	1.88343e+07		1.49846e+06	17098602	9.64433e+06	1.63198e+07	1.3228e+06	1.53088e+06	1.33082e+06	3.02573e+06	6.89877e+06	5.96366e+06	5.12765e+06	2.18892e+07	6.97144e+06	1.4371	1.91961	1.26699	1.39483e+06	2.00452e+06	5.29605e+06	1.01664e+07	1.13294e+07	1.43543e+07
Afu1g04620	Afu1g04620 AspGDID:ASPL0000101631 COORDS:Chr1_A_fumigatus_Af293:1309293-1307958C, translated using codon table 1 (348 amino acids) Uncharacterized ORF; Putative zinc-containing alcohol dehydrogenase; reacts with rabbit immunosera exposed to A. fumigatus conidia; hypoxia induced protein; transcript up-regulated in conidia exposed to neutrophils; repressed by gliotoxin exposure	37	387	10	10	0	348	37.8	6.64	Carbamidomethyl [C42; C45; C154]	48574.7	592.48	0	85.497	5.03838e+08	1.05241e+09	4.67104e+08	2.03797e+08	1.76682e+09	3.84682e+08	5.86313e+08	4.66066e+08	3.23375e+08	6.12146e+08	3.03069e+08	5.32107e+07	2.63801e+08	8.30952e+08	1.41432e+08	486084559	5.29918e+08	7.46949e+07	2.08932	1.90529	1.26135	3.22809e+08	6.74452e+08	4.12062e+08	7.85098e+08	3.63566e+08	4.58585e+08
Afu1g01740	Afu1g01740 AspGDID:ASPL0000101344 COORDS:Chr1_A_fumigatus_Af293:538203-536416C, translated using codon table 1 (531 amino acids) Uncharacterized ORF; Ortholog(s) have unfolded protein binding activity, role in protein folding and chaperonin-containing T-complex, nucleus localization	32	253	16	16	0	531	57.2	6.21	Carbamidomethyl [C182; C287; C369]; Oxidation [M242]	33391.2	332.64	0	118.563	5.33373e+08	1.18796e+08	1.4043e+08	3.76807e+08	2.46229e+08	3.95403e+07	2.87009e+08	2.00612e+08	5.35355e+08	2.00108e+08	3.99976e+08	4.49274e+06	1.91417e+08	3.34636e+08	2.07286e+07	2.54161e+08	5.4465e+08	1.24246e+07	1.311	1.21177	1.26101	2.01526e+08	2.642e+08	1.82261e+08	2.20859e+08	2.70412e+08	3.40992e+08
Afu1g11190	Afu1g11190 AspGDID:ASPL0000102182 COORDS:Chr1_A_fumigatus_Af293:2947142-2948249W, translated using codon table 1 (227 amino acids) Verified ORF; Putative eukaryotic translation elongation factor 1 subunit eEF1-beta; reacts with rabbit immunosera exposed to A. fumigatus conidia; induced by gliotoxin exposure	46	442	7	7	0	227	25.2	4.55	Oxidation [M224]	76586.4	686.15	0	88.962	1.61079e+08	2.35226e+08	1.06656e+08	1.89527e+08	5.63061e+08	2.53329e+08	2.5799e+08	1.90931e+08	1.27714e+08	1.00247e+08	1.48022e+08	2.27654e+07	7.59732e+08	1.71686e+08	1.04006e+08	2.24489e+08	180578836	5.33188e+07	1.85571	0.971504	1.25797	9.03447e+07	1.67654e+08	3.45141e+08	3.35306e+08	1.52795e+08	1.92212e+08
Afu4g14040	Afu4g14040 AspGDID:ASPL0000107109 COORDS:Chr4_A_fumigatus_Af293:3664993-3662573C, translated using codon table 1 (611 amino acids) Uncharacterized ORF; Ortholog of <i>A. nidulans FGSC A4</i> : AN3519, AN2646, AN0587, AN0866, AN7370 and <i>A. fumigatus Af293</i> : Afu1g15200, Afu3g03790, Afu5g06900, Afu7g08575	12	207	7	7	0	611	68	5.96		26174.4	265.89	0	40.962	2.41818e+08	189114612	6.90513e+07	1.39614e+08	190473952	7.82427e+07	1.47545e+08	100548456	5.31769e+07	1.65101e+08	3.19794e+08	8.06471e+06	87318880	1.42143e+08	1.47516e+07	6.81939e+07	1.60879e+08	1.16933e+07	1.01425	1.67202	1.2513	1.6432e+08	1.66661e+08	8.14045e+07	1.3611e+08	8.02553e+07	1.00423e+08
Afu6g02380	Afu6g02380 AspGDID:ASPL0000108693 COORDS:Chr6_A_fumigatus_Af293:443140-444917W, translated using codon table 1 (571 amino acids) Uncharacterized ORF; Ortholog(s) have thiol-dependent ubiquitin-specific protease activity, role in protein deubiquitination and nucleoplasm localization	24	202	9	9	0	571	63.2	5.96		43675.3	429.77	0	81.31	4.5479e+07	2.25158e+08	3.734e+07	3.10241e+07	3.12516e+08	4.93002e+07	4.05256e+07	1.01352e+08	2.44487e+07	4.0987e+07	4.67737e+07	7.88119e+06	9.44369e+07	5.73256e+07	2.22503e+07	6.13013e+07	5.63202e+07	1.5855e+07	3.2201	2.25754	1.24611	3.18806e+07	1.02659e+08	5.80043e+07	1.30947e+08	4.44922e+07	5.54421e+07
Afu6g06340	gfa1 AspGDID:ASPL0000108994 COORDS:Chr6_A_fumigatus_Af293:1344619-1347035W, translated using codon table 1 (694 amino acids) Uncharacterized ORF; Ortholog(s) have glutamine-fructose-6-phosphate transaminase (isomerizing) activity	34	1448	23	23	0	694	77.2	6.7	Acetyl [S130(100)]; Oxidation [M73; M337; M352; M519]; Carbamidomethyl [C143; C633]	220021	1848.69	0	259.418	3.86188e+08	1.1055e+09	2.58781e+08	2.84136e+08	1.21361e+09	2.62994e+08	1.06437e+09	2.86782e+09	2.85951e+08	6.04465e+08	1.14267e+09	5.78864e+07	3.79376e+08	7.13024e+08	1.36993e+08	1.12554e+09	2.01378e+09	2.59044e+08	0.969777	1.43221	1.24122	6.01674e+08	5.8349e+08	4.09797e+08	5.86915e+08	1.13279e+09	1.40605e+09
Afu1g06680	Afu1g06680 AspGDID:ASPL0000101836 COORDS:Chr1_A_fumigatus_Af293:1915590-1913243C, translated using codon table 1 (642 amino acids) Uncharacterized ORF; Ortholog(s) have role in Golgi to vacuole transport and Golgi apparatus localization	4	6	3	3	0	642	70.1	6.19		463.04	6.56	0	9.358						1.00255e+06			1.40825e+06	982031	1.19413e+06	607598	934286		2.65158e+06	1.6268e+06		653457	#DIV/0!	0.559168	1.23517	927918	#DIV/0!	1.79293e+06	1.00255e+06	1.14013e+06	1.40825e+06
Afu1g12610	hsp88 AspGDID:ASPL0000102329 COORDS:Chr1_A_fumigatus_Af293:3331407-3333764W, translated using codon table 1 (714 amino acids) Uncharacterized ORF; Hsp70 chaperone; conidia-enriched protein; induction in response to hydrogen peroxide Yap1-dependent	17	159	10	10	0	714	80	5.17	Oxidation [M155]	16990.6	186.34	0	65.332	7.93765e+07	3.76342e+07	2.36946e+07	5.79464e+07	9.93146e+07	2.59609e+07	6.87505e+07	7.84139e+07	8.14868e+06	4.44978e+07	6.57419e+07	3622688	3.09802e+08	9.74689e+07	2.35069e+07	3.56413e+07	7.88436e+07	1.14026e+07	1.23575	0.425328	1.23375	3.79541e+07	4.69018e+07	1.43593e+08	6.1074e+07	4.19625e+07	5.1771e+07
Afu3g04170	Afu3g04170 AspGDID:ASPL0000104933 COORDS:Chr3_A_fumigatus_Af293:1175521-1176878W, translated using codon table 1 (377 amino acids) Uncharacterized ORF; Ortholog(s) have pyruvate dehydrogenase (acetyl-transferring) activity, role in acetyl-CoA biosynthetic process from pyruvate and mitochondrial nucleoid, mitochondrial pyruvate dehydrogenase complex localization	20	285	6	6	0	377	40.5	7.24	Carbamidomethyl [C263]	33816.2	360.98	0	46.668	6.38841e+07	1.5937e+08	43632515	1.23519e+08	2.03465e+08	9.68974e+07	2.43387e+08	1.62933e+08	7.53868e+07	7.35908e+07	8.22171e+07	9.47883e+06	286423987	1.51378e+08	5.44614e+07	1.96156e+08	1.56599e+08	3.88413e+07	1.61469	0.861086	1.23011	5.50956e+07	8.89622e+07	1.64088e+08	1.41294e+08	1.30532e+08	1.60569e+08
Afu5g05770	Afu5g05770 AspGDID:ASPL0000107654 COORDS:Chr5_A_fumigatus_Af293:1346468-1344750C, translated using codon table 1 (530 amino acids) Uncharacterized ORF; 1,3-beta-glucan synthase; predicted role in cell wall biogenesis; no human homolog	17	106	6	6	0	530	59	5.53		12388.8	151.09	0	39.784		1.72414e+06	938903	57966418		1.50342e+07	85695801	3.83051e+07	5.60604e+07	1.37071e+07	9.38094e+06	8.40016e+06	1.55112e+07	6.99376e+07	4.1093e+07	4.31177e+07	7.82578e+07	2.51684e+07	0.126859	0.865334	1.22872	1.04961e+07	1.33152e+06	4.21806e+07	3.65003e+07	4.8848e+07	6.00204e+07
Afu3g12690	glfA AspGDID:ASPL0000105665 COORDS:Chr3_A_fumigatus_Af293:3368002-3366055C, translated using codon table 1 (532 amino acids) Verified ORF; Putative UDP-galactopyranose mutase, enzyme in the first step of galactofuranose biosynthesis; mutant unmasks mannan residues on the cell surface, which is thought to contribute to increased cell adhesion	29	747	17	17	0	532	59.4	6.93	Oxidation [M371]; Carbamidomethyl [C97]	105399	1138.35	0	140.508	4.26647e+08	5.2775e+08	2.81703e+08	5.6803e+08	2.23353e+09	5.1679e+08	8.22896e+08	8.09198e+08	7.34991e+08	1.72196e+08	3.90176e+08	1.30412e+08	4.9784e+08	1.14225e+09	4.36534e+08	6.00467e+08	1.07272e+09	2.54177e+08	1.78425	1.59796	1.22815	2.30928e+08	4.12033e+08	6.92208e+08	1.10612e+09	6.42455e+08	7.89028e+08
Afu2g07680	sidA AspGDID:ASPL0000103489 COORDS:Chr2_A_fumigatus_Af293:1961124-1959561C, translated using codon table 1 (501 amino acids) Verified ORF; L-ornithine N5-oxygenase; first committed step in siderophore biosynthesis; essential for virulence; induced by exposure to human airway epithelial cells; expression up-regulated by iron starvation; activated by L-arginine; SrbA-regulated	13	95	6	6	0	501	56.8	8.62	Carbamidomethyl [C233]	9437.92	60.69	0	39.494	4.7579e+07	1.25508e+08	2.83197e+07	2.20937e+06	5.55733e+06	503112	1796982	1.28374e+06		2.91063e+07	5.15548e+07	5.98586e+06	551561	110568		2.02688e+06		484915	2.32445	8.32649	1.2265	2.88823e+07	6.71355e+07	331064	2.75661e+06	1.2559e+06	1.54036e+06
Afu1g14200	Afu1g14200 AspGDID:ASPL0000102488 COORDS:Chr1_A_fumigatus_Af293:3795841-3794154C, translated using codon table 1 (479 amino acids) Verified ORF; Putative mitochondrial processing peptidase beta subunit; induced by gliotoxin exposure	36	891	19	19	0	479	53.2	6.3	Oxidation [M222; M316; M441]; Carbamidomethyl [C379]	112779	1296.22	0	177.968	3.40016e+08	6.42941e+08	4.75968e+08	1.05862e+09	1.84868e+09	1.9175e+09	3.1362e+09	1.32896e+09	2.12282e+09	2.19627e+08	3.02113e+08	1.86418e+08	1.33699e+09	1.23312e+09	1.05824e+09	1.93537e+09	2.41219e+09	1.0336e+09	2.06017	1.32975	1.22427	2.36053e+08	4.86308e+08	1.20945e+09	1.60827e+09	1.79372e+09	2.19599e+09
Afu5g04370	Afu5g04370 AspGDID:ASPL0000107616 COORDS:Chr5_A_fumigatus_Af293:1179535-1181640W, translated using codon table 1 (666 amino acids) Uncharacterized ORF; Putative NADH-quinone oxidoreductase, subunit G	38	1060	20	20	0	666	73.3	6.16	Carbamidomethyl [C23]; Oxidation [M119; M137; M190; M288; M407; M577; M584]	173396	1675.15	0	243.21	2.62566e+08	8.1677e+08	2.79212e+08	3.65872e+08	2.3715e+09	1.1212e+09	1.10287e+09	6.96795e+08	8.17315e+08	5.48475e+07	8.60528e+07	4.00709e+07	5.48158e+08	6.86643e+08	4.26303e+08	7.98638e+08	1.01591e+09	3.29677e+08	7.50699	2.32289	1.22048	6.03237e+07	4.52849e+08	5.53702e+08	1.28619e+09	7.14742e+08	8.72327e+08
Afu2g14090	Afu2g14090 AspGDID:ASPL0000104124 COORDS:Chr2_A_fumigatus_Af293:3683574-3685271W, translated using codon table 1 (565 amino acids) Uncharacterized ORF; Ortholog(s) have cytosol localization	6	6	2	2	0	565	64.6	6.27		936.66	10.23	0	13.629		1.83616e+06		625979	8.17397e+06	1.05027e+06	3274660	1.00912e+07	838004	2.70711e+06	1.05626e+06		5.4297e+06	5.55678e+06	705375	7519192	3.72135e+06	402753	0.975809	0.842485	1.21992	1.88168e+06	1.83616e+06	3.89728e+06	3.2834e+06	3.8811e+06	4.73464e+06
Afu5g12250	Afu5g12250 AspGDID:ASPL0000108281 COORDS:Chr5_A_fumigatus_Af293:3179873-3182548W, translated using codon table 1 (742 amino acids) Uncharacterized ORF; Ortholog(s) have role in cellular response to DNA damage stimulus, interspecies interaction between organisms and P-body, cytoplasmic stress granule, cytosol, nuclear periphery, polysome localization	7	24	4	4	0	742	84.1	6.06		2495.06	24.7	0	19.466		786862	9.89499e+06		2.34251e+06	784159		6.3592e+06	1.63343e+07	4147135	736552	9.0551e+06	19175596	8.44258e+06	1.79036e+07	3.84731e+06	5.22123e+06	1.88726e+07	1.14951	0.103028	1.21829	4.64626e+06	5.34093e+06	1.51739e+07	1.56333e+06	9.3137e+06	1.13468e+07
Afu3g09910	Afu3g09910 AspGDID:ASPL0000105389 COORDS:Chr3_A_fumigatus_Af293:2542185-2543380W, translated using codon table 1 (331 amino acids) Uncharacterized ORF; Ortholog(s) have phosphatidylcholine transporter activity, phosphatidylinositol transporter activity and role in Golgi vesicle transport, ascospore-type prospore-specific spindle pole body remodeling, phospholipid transport	49	575	15	15	0	331	37.3	5.52	Acetyl [S13(100)]; Oxidation [M140; M149]; Carbamidomethyl [C155; C179; C180]	65543.7	705.03	0	112.594	4.45286e+08	1.14826e+09	4.29745e+08	4.11367e+08	7.35631e+08	5.44674e+08	5.82372e+08	6.62001e+08	6.26312e+08	3.72128e+08	5.31619e+08	1.48183e+08	5.9319e+08	6.7374e+08	4.74343e+08	5.56259e+08	6.58053e+08	3.27531e+08	1.9234	0.971515	1.21328	3.50643e+08	6.74429e+08	5.80424e+08	5.63891e+08	5.13948e+08	6.23562e+08
Afu2g14620	Afu2g14620 AspGDID:ASPL0000104176 COORDS:Chr2_A_fumigatus_Af293:3830062-3829199C, translated using codon table 1 (252 amino acids) Uncharacterized ORF; Ortholog of <i>A. nidulans FGSC A4</i> : AN1801, <i>A. niger CBS 513.88</i> : An15g03880, <i>A. oryzae RIB40</i> : AO090005000082, <i>Neosartorya fischeri NRRL 181</i> : NFIA_089820 and <i>Aspergillus versicolor</i> : Aspve1_0147504	23	111	5	5	0	252	27.6	8.87	Carbamidomethyl [C78]	20508.2	91.31	0	45.805	3.07131e+07	1.26716e+08	2.30949e+07	1.00778e+07	1.83729e+07	7.45527e+06	3.56566e+07	6.58273e+07	1.45685e+07	3.29604e+07	41911501	1.91832e+07	2.00976e+07	8.49519e+06	26300981	5.21216e+07	35985816	7.6525e+06	1.91934	0.654098	1.21191	3.13517e+07	6.01745e+07	1.82979e+07	1.19686e+07	3.192e+07	3.86841e+07
Afu6g05210	Afu6g05210 AspGDID:ASPL0000108976 COORDS:Chr6_A_fumigatus_Af293:1250905-1252499W, translated using codon table 1 (330 amino acids) Verified ORF; Putative NAD-dependent malate dehydrogenase with a predicted role in the citric acid cycle; transcript up-regulated in conidia exposed to neutrophils; phoB-regulated; reacts with rabbit immunosera exposed to A. fumigatus conidia	43	421	10	10	0	330	34.8	7.24	Carbamidomethyl [C110]	63541	657.38	0	81.002	2.40455e+08	3.72092e+08	1.59104e+08	1.50793e+08	3.96653e+08	1.35172e+08	2.76444e+08	2.41585e+08	1.37429e+08	1.69944e+08	2.43643e+08	2.78734e+07	5.3799e+08	1.34762e+08	3.64448e+07	2.06634e+08	295367195	3.93984e+07	1.74795	0.962523	1.21067	1.47154e+08	2.57217e+08	2.36399e+08	2.27539e+08	1.80466e+08	2.18486e+08
Afu3g08630	Afu3g08630 AspGDID:ASPL0000105265 COORDS:Chr3_A_fumigatus_Af293:2210821-2211344W, translated using codon table 1 (154 amino acids) Uncharacterized ORF; Ortholog(s) have transcription coactivator activity, role in pathogenesis, positive regulation of transcription from RNA polymerase II promoter and cytosol, mitochondrion, nucleolus localization	8	42	2	2	0	154	16.8	9.99		4152.61	49.84	0	9.695	15636690	14301478	3.00497e+07	5.35483e+07	4.94908e+06	1.90598e+07	1.60735e+07	8.04116e+06	5.60873e+07	1.95851e+07	5.41964e+07	43494637	3.87659e+07	3.90576e+07	6.06974e+07	18518946	2.72213e+07	2.07077e+07	0.51151	0.559895	1.20699	3.9092e+07	1.9996e+07	4.61736e+07	2.58524e+07	2.21493e+07	2.6734e+07
Afu5g00650	Afu5g00650 AspGDID:ASPL0000107249 COORDS:Chr5_A_fumigatus_Af293:183963-182941C, translated using codon table 1 (340 amino acids) Uncharacterized ORF; Protein of unknown function; transcript induced by exposure to human airway epithelial cells	11	28	3	3	0	340	38.3	6.46		3296.81	32.53	0	18.821					8766782	5.08124e+06	5.88688e+06	5.63507e+06	4.01233e+07	1.21828e+06	1.58469e+07	533511	1.69498e+06	9.13631e+06	3.97228e+06	6.98376e+06	30951554	4.89112e+06	#DIV/0!	1.40318	1.20592	5.86623e+06	#DIV/0!	4.93452e+06	6.92401e+06	1.42755e+07	1.72151e+07
Afu6g04510	Afu6g04510 AspGDID:ASPL0000108905 COORDS:Chr6_A_fumigatus_Af293:1045512-1044348C, translated using codon table 1 (352 amino acids) Uncharacterized ORF; Ortholog(s) have chromatin DNA binding activity and role in positive regulation of transcription from RNA polymerase II promoter, tRNA modification, tRNA threonylcarbamoyladenosine metabolic process, telomere maintenance via recombination	8	22	2	2	0	352	38.2	7.43		2814.41	38.04	0	12.979	1.72718e+07	1.51297e+07		1.23468e+07	2.78201e+07		2.39576e+07	2.43615e+07		7.03123e+06	4.08582e+07		15158123	3.95917e+07	369082	9.10177e+06	31082962		0.676589	1.0931	1.20242	2.39447e+07	1.62007e+07	1.8373e+07	20083476	2.00924e+07	2.41595e+07
Afu5g09270	Afu5g09270 AspGDID:ASPL0000107996 COORDS:Chr5_A_fumigatus_Af293:2389747-2386749C, translated using codon table 1 (952 amino acids) Uncharacterized ORF; Ortholog(s) have endoplasmic reticulum localization	6	106	5	5	0	952	103.5	6.3		12705.9	139.1	0	25.519	2.87729e+07	45733903	2.59587e+07	1.68266e+07	56435805	3.28601e+07	3.63785e+07	5.26343e+07	1.98944e+07	1.88888e+07	1.30704e+07	1.77116e+07	2.10295e+07	1.85886e+07	3.90707e+07	3.45728e+07	2.47635e+07	3.12602e+07	2.02263	1.34864	1.20211	1.65569e+07	3.34885e+07	2.62296e+07	3.53742e+07	3.01988e+07	3.63024e+07
Afu2g04700	Afu2g04700 AspGDID:ASPL0000103296 COORDS:Chr2_A_fumigatus_Af293:1283529-1287638W, translated using codon table 1 (1310 amino acids) Uncharacterized ORF; Ortholog(s) have cytoplasmic stress granule, cytosol, endoplasmic reticulum, polysome localization	37	1517	35	35	0	1310	142.3	7.2	Oxidation [M21; M458; M464; M466; M540; M1108; M1296]	238043	2587.41	0	368.243	8.44539e+08	1.07249e+09	7.93333e+08	1.55531e+09	2.57778e+09	8.08279e+08	2.10763e+09	2.56519e+09	1.31725e+09	6.17593e+08	1.15493e+09	7.88939e+07	1.21979e+09	1.8068e+09	6.05427e+08	1.51817e+09	2.96983e+09	5.03285e+08	1.46394	1.3605	1.20011	6.17139e+08	9.03455e+08	1.21067e+09	1.64712e+09	1.66376e+09	1.99669e+09
Afu6g10650	Afu6g10650 AspGDID:ASPL0000109420 COORDS:Chr6_A_fumigatus_Af293:2633292-2631089C, translated using codon table 1 (657 amino acids) Uncharacterized ORF; Putative ATP citrate lyase, subunit 1; protein induced by heat shock	27	782	17	17	0	657	71.9	8.48	Phospho [S32(100)]	111680	1143.71	0	166.274	2.34542e+08	3.28552e+08	1.61079e+08	2.9617e+08	8.77838e+08	2.99626e+08	5.48529e+08	7.87041e+08	1.45148e+08	1.42093e+08	1.7107e+08	3.95456e+07	6.70279e+08	3.58686e+08	1.9111e+08	3.68722e+08	6.93045e+08	1.81713e+08	2.05318	1.20782	1.19079	1.17569e+08	2.41391e+08	4.06692e+08	4.91211e+08	4.14494e+08	4.93573e+08
Afu6g06770	aspf22 AspGDID:ASPL0000109039 COORDS:Chr6_A_fumigatus_Af293:1480347-1478847C, translated using codon table 1 (438 amino acids) Verified ORF; Putative enolase; allergen Asp f 22; conidia-enriched protein; transcript induced by growth on hydrogen peroxide; hypoxia induced protein; transcript induced by exposure to human airway epithelial cells	32	932	10	10	0	438	47.3	5.58	Oxidation [M245]	163377	1733.21	0	133.387	5.04822e+08	4.71664e+08	4.56067e+08	5.40384e+08	6.27206e+08	4.79144e+08	1.45296e+09	7.2724e+08	5.29615e+08	3.51592e+08	5.13026e+08	7.48053e+07	1.55998e+09	5.58596e+08	2.57127e+08	7.25472e+08	1.28586e+09	264968759	1.52493	0.693157	1.19044	3.13141e+08	4.77518e+08	7.919e+08	5.48911e+08	7.58769e+08	9.03271e+08
Afu2g03030	prp8 AspGDID:ASPL0000103132 COORDS:Chr2_A_fumigatus_Af293:787177-777614C, translated using codon table 1 (3170 amino acids) Verified ORF; Putative pre-mRNA splicing factor; intein-containing protein, inteins are protein intervening sequences that can self-excise through protein splicing	0	40	2	2	0	3170	364.4	8.06		3042.85	6.98	0.001	3.833	2.61196e+07	47058441	9.47402e+06	5.93393e+07	1.52936e+08	2.32133e+07	5.56964e+07	5.81978e+07	1.63132e+07	5.46962e+07	6.08351e+07	109803	112239878	1.39201e+08	5.7929e+06	38900405	6.8618e+07	1.86008e+06	0.714729	0.915467	1.19043	3.8547e+07	2.75507e+07	8.57446e+07	7.84963e+07	3.64595e+07	4.34024e+07
Afu3g05900	ste7 AspGDID:ASPL0000105003 COORDS:Chr3_A_fumigatus_Af293:1444958-1446786W, translated using codon table 1 (536 amino acids) Uncharacterized ORF; MAP kinase kinase (MAPKK)	13	189	4	4	0	536	58.5	9.07		22948.8	234.06	0	43.607	9.70403e+06	1.12877e+07	1.02656e+07	1.85841e+07	4.64828e+07	28311340	3.42494e+07	6.95498e+07	3.08923e+07	3.02644e+07	5.21033e+07	2.15233e+06	4.31512e+07	6.18018e+07	1.13315e+07	5.73778e+07	4.81627e+07	7.87061e+06	0.369821	0.803015	1.18764	2.81733e+07	1.04191e+07	3.87615e+07	3.11261e+07	3.78037e+07	4.48972e+07
Afu2g02165	Afu2g02165 AspGDID:ASPL0000362138 COORDS:Chr2_A_fumigatus_Af293:541339-540166C, translated using codon table 1 (347 amino acids) Uncharacterized ORF; Ortholog(s) have cytosol, nuclear periphery, nuclear pore, spindle pole body localization	26	388	8	8	0	347	39.5	7.21	Carbamidomethyl [C218]	51195.4	554.49	0	44.394	1.71951e+08	2.70491e+08	1.02725e+08	1.72798e+08	3.75607e+08	1.82537e+08	2.47417e+08	1.83431e+08	1.00532e+08	1.3125e+08	2.01275e+08	2.49666e+07	1.96881e+08	2.64179e+08	1.06057e+08	1.73966e+08	2.19358e+08	5.478e+07	1.52498	1.28887	1.18584	1.19164e+08	1.81722e+08	1.89039e+08	2.43647e+08	1.49368e+08	1.77127e+08
Afu4g09140	car2 AspGDID:ASPL0000106629 COORDS:Chr4_A_fumigatus_Af293:2388283-2389697W, translated using codon table 1 (450 amino acids) Uncharacterized ORF; L-ornithine aminotransferase; induced by growth on BSA as a sole nitrogen source; SrbA-regulated during hypoxia	6	20	2	2	0	450	49.1	6.54		2082.62	21.18	0	11.986				554822	1.65682e+06	919910	8.76213e+06	9859220	578044				10751083	2.09634e+06		5.06268e+06	1.06552e+07	524946	#DIV/0!	0.1625	1.18202	#DIV/0!	#DIV/0!	6.42371e+06	1.04385e+06	5.41427e+06	6.3998e+06
Afu1g13500	tktA AspGDID:ASPL0000102418 COORDS:Chr1_A_fumigatus_Af293:3591128-3588583C, translated using codon table 1 (684 amino acids) Verified ORF; Putative transketolase; protein abundant in conidia; protein induced by heat shock and by hydrogen peroxide; reacts with rabbit immunosera exposed to A. fumigatus conidia	30	930	18	18	0	684	74.8	6.6	Carbamidomethyl [C273; C590]	117176	1263.86	0	130.278	5.40617e+08	8.74497e+08	3.82498e+08	2.63844e+08	1.25775e+09	3.31916e+08	6.69453e+08	1.39444e+09	2.35296e+08	7.45736e+08	8.27783e+08	1.07988e+08	9.89608e+08	9.63562e+08	1.81497e+08	6.94931e+08	1.10558e+09	1.46208e+08	1.06905	0.868292	1.18106	5.60502e+08	5.99204e+08	7.11556e+08	6.17838e+08	6.48908e+08	7.66396e+08
Afu1g09630	Afu1g09630 AspGDID:ASPL0000102029 COORDS:Chr1_A_fumigatus_Af293:2492509-2488889C, translated using codon table 1 (1056 amino acids) Uncharacterized ORF; Ortholog of <i>A. nidulans FGSC A4</i> : AN1325, <i>A. niger CBS 513.88</i> : An08g01230, <i>A. oryzae RIB40</i> : AO090012000905, <i>Aspergillus wentii</i> : Aspwe1_0036403 and <i>Aspergillus sydowii</i> : Aspsy1_0053047	16	114	10	10	0	1056	114.4	9.54	Oxidation [M603; M651]	14651.2	175.05	0	82.451	5757075		2.68924e+06	2.93525e+07	2.29116e+06	12346943	29551232	1.39451e+07	7.84743e+07	5.07479e+06	9.89186e+06	1.38868e+07	3.3284e+07	2.83591e+07	132993235	2.44121e+07	4.74403e+07	3.16422e+07	0.439097	0.226014	1.17852	9.61782e+06	4.22316e+06	6.48788e+07	14663533	3.44982e+07	4.06569e+07
Afu1g06610	Afu1g06610 AspGDID:ASPL0000101829 COORDS:Chr1_A_fumigatus_Af293:1892948-1892067C, translated using codon table 1 (228 amino acids) Uncharacterized ORF; Putative NADH-quinone oxidoreductase, 23 kDa subunit; induced by exposure to artemisinin	13	22	2	2	0	228	25.7	6.96		2630.72	29.53	0	13.073				584774	7078299	6.17757e+06	2.18409e+07	9143707	6.63426e+06		659331	454725	14265447	1.67403e+07	1.39767e+06	1.87104e+07		2.64258e+06	#DIV/0!	0.427135	1.17451	557028	#DIV/0!	1.08011e+07	4.61355e+06	1.06765e+07	1.25396e+07
Afu1g13490	Afu1g13490 AspGDID:ASPL0000102417 COORDS:Chr1_A_fumigatus_Af293:3586808-3588296W, translated using codon table 1 (293 amino acids) Uncharacterized ORF; Putative spermidine synthase; protein induced by hydrogen peroxide	8	105	3	3	0	293	33.4	5.54		10896.9	130.22	0	18.492	4.42092e+07	4.20165e+07	22257024	2.9833e+07	6.99653e+07	2.81793e+07	5.85418e+07	5.58323e+07	1.8719e+07	2.58256e+07	6.51797e+07	5.6735e+06	173273632	4.67085e+07	1.00144e+07	3.86008e+07	65892592	9.27409e+06	1.12209	0.556433	1.16987	3.22263e+07	3.61609e+07	7.66655e+07	4.26592e+07	3.79225e+07	4.43644e+07
Afu8g05330	Afu8g05330 AspGDID:ASPL0000110863 COORDS:Chr8_A_fumigatus_Af293:1242642-1243783W, translated using codon table 1 (298 amino acids) Uncharacterized ORF; Putative methylenetetrahydrofolate dehydrogenase	32	272	8	8	0	298	33	6.54	Carbamidomethyl [C232; C257]	31148	351.22	0	47.556	6.7119e+07	3.9946e+08	6.31816e+07	8.17537e+07	7.55316e+08	1.15831e+08	1.65353e+08	2.0593e+08	6.71905e+07	1.99021e+08	414804717	4.30059e+06	6.14258e+07	1.53641e+08	1.99515e+07	1.09889e+08	2.536e+08	1.1719e+07	0.857043	4.05459	1.16861	2.06042e+08	1.76587e+08	7.83393e+07	3.17634e+08	1.25069e+08	1.46158e+08
Afu2g11020	Afu2g11020 AspGDID:ASPL0000103817 COORDS:Chr2_A_fumigatus_Af293:2831951-2831088C, translated using codon table 1 (287 amino acids) Verified ORF; Putative triose-phosphate isomerase; mutation causes increased azole resistance	7	32	2	2	0	287	30.5	5.35	Phospho [T15(100)]; Acetyl [S20(100)]	1994.93	17.3	0.001	5.649	178776068	368238536	3.20755e+06	133825018	379203448	7964222	116379306	97182460	954531	1.98503e+07	4.15987e+07		2.08588e+07	47277977		27757813	94704940		5.96941	5.09752	1.16779	3.07245e+07	1.83407e+08	3.40684e+07	1.73664e+08	6.12314e+07	7.15054e+07
Afu1g09550	Afu1g09550 AspGDID:ASPL0000102021 COORDS:Chr1_A_fumigatus_Af293:2468785-2469303W, translated using codon table 1 (143 amino acids) Uncharacterized ORF; Ortholog(s) have role in attachment of mitotic spindle microtubules to kinetochore, dynein-driven meiotic oscillatory nuclear movement, karyogamy involved in conjugation with cellular fusion	47	276	5	5	0	143	15.3	5.45		47650.1	522.56	0	44.671	1.14088e+08	7.99878e+07	2.13043e+08	1.6126e+08	2.17033e+08	2.05908e+08	2.25928e+08	1.62481e+08	2.77145e+08	55910689	8.60754e+07	1.03271e+08	1.16441e+08	1.74937e+08	1.10221e+08	1.5483e+08	2.44287e+08	1.72696e+08	1.65997	1.45469	1.16394	8.17525e+07	1.35706e+08	1.33866e+08	1.94733e+08	1.90605e+08	2.21851e+08
Afu1g10350	pgkA AspGDID:ASPL0000102099 COORDS:Chr1_A_fumigatus_Af293:2666254-2667669W, translated using codon table 1 (417 amino acids) Verified ORF; Putative phosphoglycerate kinase; reacts with rabbit immunosera exposed to conidia; hypoxia induced protein; transcript up-regulated in conidia exposed to neutrophils; induced by gliotoxin exposure	45	1100	17	17	0	417	44.7	6.74	Oxidation [M62; M176]; Carbamidomethyl [C99]	138816	1490.55	0	169.448	4.43891e+08	1.08181e+09	3.4002e+08	3.26531e+08	1.222e+09	4.43395e+08	8.68799e+08	9.23326e+08	2.67633e+08	4.63071e+08	6.1918e+08	9.25751e+07	1.93541e+09	6.86851e+08	3.06411e+08	6.76656e+08	8.52105e+08	2.45525e+08	1.58808	0.680146	1.16089	3.91609e+08	6.21906e+08	9.76225e+08	6.63975e+08	5.91428e+08	6.86586e+08
Afu6g13250	Afu6g13250 AspGDID:ASPL0000109666 COORDS:Chr6_A_fumigatus_Af293:3354774-3355600W, translated using codon table 1 (123 amino acids) Uncharacterized ORF; 60S ribosomal protein L31e; transcript induced by exposure to human airway epithelial cells	25	215	4	4	0	123	14	10.49		22552.7	215.17	0	23.615	1.72603e+07	1.67256e+08	58836517	4.79247e+07	2.7399e+08	1.19594e+08	1.31107e+08	202519044	1.13689e+08	6.11914e+07	5.62134e+07	7.23291e+07	2.32314e+08	2.01095e+08	2.69692e+08	1.52143e+08	1.24182e+08	1.09228e+08	1.2826	0.627944	1.16019	6.32446e+07	8.11175e+07	2.34367e+08	1.47169e+08	1.28518e+08	1.49105e+08
Afu6g04560	Afu6g04560 AspGDID:ASPL0000108910 COORDS:Chr6_A_fumigatus_Af293:1060434-1059426C, translated using codon table 1 (315 amino acids) Uncharacterized ORF; Ortholog(s) have structural constituent of ribosome activity, role in aerobic respiration and mitochondrial small ribosomal subunit localization	8	12	2	2	0	315	34.7	10.58		1163.67	11.12	0	8.806				2316443			4.94272e+06	5550132	3.59475e+06						10515394			4.04858e+06	#DIV/0!	0.220291	1.15988	#DIV/0!	#DIV/0!	10515394	2316443	4.04858e+06	4.69587e+06
Afu8g03930	hscA AspGDID:ASPL0000110728 COORDS:Chr8_A_fumigatus_Af293:839316-841607W, translated using codon table 1 (614 amino acids) Verified ORF; Putative Hsp70 chaperone; Yap1-dependent induction in response to hydrogen peroxide; hypoxia induced protein	47	1891	22	22	0	614	66.9	5.39	Oxidation [M125; M128; M523; M563]; Carbamidomethyl [C455]	274544	2882.32	0	265.662	1.36381e+09	1.92684e+09	1.33411e+09	1.92117e+09	6.38357e+09	3.23355e+09	2.65891e+09	3.12334e+09	2.044e+09	7.47885e+08	1.28046e+09	6.45635e+08	2.35498e+09	2.75056e+09	1.43216e+09	1.87979e+09	3.60481e+09	1.27416e+09	1.72954	1.76488	1.15794	8.91327e+08	1.54159e+09	2.17924e+09	3.8461e+09	2.25292e+09	2.60875e+09
Afu1g12800	Afu1g12800 AspGDID:ASPL0000102348 COORDS:Chr1_A_fumigatus_Af293:3382593-3384187W, translated using codon table 1 (385 amino acids) Uncharacterized ORF; Putative NADPH isocitrate dehydrogenase; transcript induced during conidial germination	33	353	11	11	0	385	41.7	8.51	Oxidation [M228]	44103.4	491.38	0	78.52	1.4457e+08	3.94505e+08	1.86518e+08	6.26493e+07	4.9641e+08	134153446	624482719	3.82298e+08	1.39859e+08	1.08933e+08	5.46572e+08	1.09607e+07	161436208	2.45854e+08	4.27333e+07	2.91132e+08	6.72417e+08	2.67709e+07	1.08872	1.54039	1.15785	2.22155e+08	2.41864e+08	1.50008e+08	2.31071e+08	3.30107e+08	3.82213e+08
Afu5g02080	Afu5g02080 AspGDID:ASPL0000107388 COORDS:Chr5_A_fumigatus_Af293:529890-530664W, translated using codon table 1 (214 amino acids) Uncharacterized ORF; NADH-ubiquinone oxidoreductase with a role in oxidative phosphorylation; induced by exposure to artemisinin	34	116	3	3	0	214	23.7	7.84	Carbamidomethyl [C141]	25922.3	267.09	0	60.943	2200498		2.3625e+07	4.13267e+07	3.05205e+07	100444084	9.59986e+07	2.70606e+07	119488217	2.64494e+06	6.49595e+06	1.96474e+07	57546813	66398691	1.01593e+08	76129653	37173571	9.65325e+07	1.34563	0.76391	1.15589	9.59608e+06	1.29127e+07	7.51796e+07	5.74304e+07	6.99452e+07	8.08491e+07
Afu6g02630	Afu6g02630 AspGDID:ASPL0000108718 COORDS:Chr6_A_fumigatus_Af293:512097-510055C, translated using codon table 1 (441 amino acids) Uncharacterized ORF; Ortholog(s) have ATP-dependent RNA helicase activity	35	945	17	17	0	441	49.6	5.82	Carbamidomethyl [C213; C325; C356]; Oxidation [M216; M222]	123365	1472.87	0	118.506	7.90219e+08	2.59295e+09	7.09249e+08	4.56514e+08	2.65578e+09	8.79646e+08	9.77055e+08	1.2956e+09	6.172e+08	8.26534e+08	1.59887e+09	1.00585e+08	5.51975e+08	8.52008e+08	3.71473e+08	8.23783e+08	1.49619e+09	1.82506e+08	1.62013	2.2484	1.1548	8.41996e+08	1.36414e+09	5.91819e+08	1.33065e+09	8.34159e+08	9.63284e+08
Afu2g16250	Afu2g16250 AspGDID:ASPL0000104343 COORDS:Chr2_A_fumigatus_Af293:4314915-4313835C, translated using codon table 1 (334 amino acids) Uncharacterized ORF; Ortholog(s) have role in cleistothecium development, conidiophore development, conidium formation, developmental growth, entrainment of circadian clock by photoperiod, hyphal growth and protein deneddylation, <a href="#GOsection">more</a>	9	42	3	3	0	334	37.3	5.47		3858.02	37.95	0	12.29	1.27589e+07	45862755	3.86599e+07	37935277	75950681	53074517	54136614	49244520	65909299	3.76895e+07	6.31405e+07	6.86971e+06	2.46813e+07	3.68084e+07	1.44731e+07	30324324	1.01706e+08	15155134	0.903267	2.19792	1.15018	3.58999e+07	3.24272e+07	2.53209e+07	5.56535e+07	4.9062e+07	5.64301e+07
Afu2g11850	rpL3 AspGDID:ASPL0000103899 COORDS:Chr2_A_fumigatus_Af293:3060721-3062260W, translated using codon table 1 (392 amino acids) Uncharacterized ORF; Allergenic ribosomal L3 protein; allergen Asp f 23; transcript induced in response to dibutyryl cyclic AMP	59	3937	34	34	0	392	44.4	10.18	Oxidation [M47; M53; M180; M215; M271; M309; M324; M381]; Acetyl [S188(100)]; Carbamidomethyl [C156]	542255	4698.03	0	410.146	3.5784e+09	4.86962e+09	1.4868e+09	4.90597e+09	5.61805e+09	2.08144e+09	7.44166e+09	6.13183e+09	4.16267e+09	3.17877e+09	2.67458e+09	1.32239e+09	3.84272e+09	8.18712e+09	3.83899e+09	4.64911e+09	8.70213e+09	2.10808e+09	1.3845	0.794354	1.14728	2.39191e+09	3.31161e+09	5.28961e+09	4.20182e+09	5.15311e+09	5.91205e+09
Afu4g12950	atg24 AspGDID:ASPL0000107002 COORDS:Chr4_A_fumigatus_Af293:3391576-3389985C, translated using codon table 1 (497 amino acids) Uncharacterized ORF; Putative vacuolar targeting protein; transcript up-regulated in conidia exposed to neutrophils and by exposure to human airway epithelial cells	22	244	10	10	0	497	56.8	5.36	Carbamidomethyl [C133]; Oxidation [M309; M476; M486]	19564.3	198.3	0	51.429	5.14859e+07	7.96539e+07	1.65287e+08	9.57263e+07	5.479e+07	1.2569e+08	1.8294e+08	6.68117e+07	1.62549e+08	5.9414e+07	3.04261e+07	2.62759e+07	6.17657e+07	1.08835e+08	7.52633e+07	1.00823e+08	1.8822e+08	7.06592e+07	2.55285	1.12341	1.14623	3.87053e+07	9.88088e+07	8.19547e+07	9.20688e+07	1.19901e+08	1.37434e+08
Afu6g08810	Afu6g08810 AspGDID:ASPL0000109237 COORDS:Chr6_A_fumigatus_Af293:2088713-2087744C, translated using codon table 1 (285 amino acids) Uncharacterized ORF; Ortholog(s) have role in ascospore formation, mitochondrial respiratory chain complex I assembly, programmed cell death and mitochondrion, plasma membrane localization	25	374	5	5	0	285	32.6	8.29	Oxidation [M203]	53998	585.03	0	65.337	6.14886e+07	1.04877e+08	77148256	1.03723e+08	1.85451e+08	1.87504e+08	229780248	9.20098e+07	1.73007e+08	3.99431e+07	7.09766e+07	8.34698e+06	110494040	1.63602e+08	7.97363e+07	1.55433e+08	2.16352e+08	6.11163e+07	2.04176	1.34719	1.14298	3.97556e+07	8.11714e+07	1.17944e+08	1.58893e+08	1.443e+08	1.64932e+08
Afu2g04940	Afu2g04940 AspGDID:ASPL0000103319 COORDS:Chr2_A_fumigatus_Af293:1358892-1357362C, translated using codon table 1 (470 amino acids) Uncharacterized ORF; Ortholog(s) have mRNA binding activity, role in telomere maintenance and cytoplasm, nucleus localization	7	26	3	3	0	470	49.1	7.72	Carbamidomethyl [C234]	3183.82	29.67	0	17.701		837866	538852	2.2711e+06	9.92194e+06	8.26044e+06	2.71589e+06	7795949	1.01621e+07	3.25411e+06	2165436	2.89597e+06	25664447	5.56955e+06	61485136	7.561e+06	6.87922e+06	3.7402e+06	0.24834	0.220596	1.13715	2.77184e+06	688359	3.09064e+07	6.81783e+06	6.06014e+06	6.8913e+06
Afu2g06150	pdiA AspGDID:ASPL0000103438 COORDS:Chr2_A_fumigatus_Af293:1746610-1744786C, translated using codon table 1 (517 amino acids) Verified ORF; Putative protein disulfide isomerase; conidial surface associated	30	463	14	14	0	517	56.2	4.7	Oxidation [M129]	57219.6	562.47	0	102.046	1.16099e+08	3.17026e+08	1.03785e+08	1.14967e+08	5.09526e+08	1.20711e+08	2.79186e+08	1.96118e+08	8.10489e+07	8.81845e+07	1.56688e+08	2.63705e+07	2.91245e+08	2.01428e+08	6.93123e+07	1.9673e+08	2.45794e+08	4.70591e+07	1.97945	1.32602	1.13638	9.04143e+07	1.7897e+08	1.87328e+08	2.48401e+08	1.63194e+08	1.85451e+08
Afu6g03820	egd2 AspGDID:ASPL0000108837 COORDS:Chr6_A_fumigatus_Af293:841323-840546C, translated using codon table 1 (204 amino acids) Uncharacterized ORF; Nascent polypeptide-associated complex subunit alpha; predicted role in 'de novo' cotranslational protein folding; enriched in dormant conidia	23	44	3	3	0	204	22	4.94	Oxidation [M174]	7885.28	73.77	0	35.193	1.64807e+07	5.7707e+07	1.23823e+07	2.46514e+07	2.50737e+08	3.30876e+07	2.24692e+07	1.16939e+07	2.07698e+07	3.46074e+06	7.30754e+06	5.16465e+06	1.15844e+07	7.95354e+06	1.2608e+07	1.67822e+07	1.25229e+07	1.91966e+07	5.43341	9.59609	1.1326	5.31098e+06	2.88567e+07	1.07153e+07	1.02825e+08	1.61672e+07	1.8311e+07
Afu2g06110	Afu2g06110 AspGDID:ASPL0000103434 COORDS:Chr2_A_fumigatus_Af293:1733906-1735450W, translated using codon table 1 (472 amino acids) Uncharacterized ORF; Ortholog(s) have role in histone H4-K12 acetylation, histone H4-K5 acetylation, histone H4-K8 acetylation, histone exchange, regulation of nucleosome density	19	124	6	6	0	472	51.2	5.38	Carbamidomethyl [C292]	11465.1	145.81	0	35.059	8.81344e+07	164133412	1.23648e+08	5.98227e+07	1.2474e+08	6.42913e+07	125057938	148738003	138846816	7.80244e+07	1.4415e+08	6.02541e+07	1.18473e+08	1.44882e+08	82540450	1.10115e+08	184844217	6.94659e+07	1.33101	0.719447	1.13231	9.4143e+07	1.25305e+08	1.15299e+08	8.29512e+07	1.21475e+08	1.37548e+08
Afu2g11440	pup2 AspGDID:ASPL0000103858 COORDS:Chr2_A_fumigatus_Af293:2945654-2946723W, translated using codon table 1 (250 amino acids) Uncharacterized ORF; Putative proteasome component; reacts with rabbit immunosera exposed to A. fumigatus conidia	24	200	4	4	0	250	27.3	4.86	Oxidation [M239]	32274.9	343.1	0	33.148	4.30488e+07	6.33357e+07	4.2791e+07	63936752	98275252	61729085	1.39958e+08	1.28036e+08	6.62398e+07	5.07777e+07	1.25031e+08	4.55894e+06	1.01547e+08	8.0321e+07	1.81795e+07	9.12533e+07	1.89429e+08	1.51274e+07	0.827065	1.11944	1.12989	6.01225e+07	4.97252e+07	6.66825e+07	7.4647e+07	9.86033e+07	1.11411e+08
Afu1g10400	Afu1g10400 AspGDID:ASPL0000102104 COORDS:Chr1_A_fumigatus_Af293:2710324-2706264C, translated using codon table 1 (1313 amino acids) Uncharacterized ORF; Ortholog(s) have nuclear pore, spindle pole body localization	9	241	10	10	0	1313	148.3	5.67	Carbamidomethyl [C576]	39973.4	374.23	0	77.477	6.90032e+07	1.7118e+08	8.63899e+07	7.04361e+07	2.99226e+08	1.59112e+08	1.26888e+08	1.18502e+08	6.54387e+07	6.58568e+07	9.2418e+07	1.91067e+07	8.94826e+07	1.47337e+08	6.93222e+07	8.96289e+07	1.43035e+08	4.3127e+07	1.84108	1.72722	1.12705	5.91271e+07	1.08858e+08	1.02047e+08	1.76258e+08	9.19302e+07	1.0361e+08
Afu4g11050	Afu4g11050 AspGDID:ASPL0000106815 COORDS:Chr4_A_fumigatus_Af293:2878131-2879794W, translated using codon table 1 (496 amino acids) Uncharacterized ORF; Putative NADH-ubiquinone oxidoreductase, subunit F involved in oxidative phosphorylation; induced by exposure to artemisinin	30	382	14	14	0	496	54.5	8.13	Oxidation [M114; M164; M426]; Carbamidomethyl [C140; C157]	51167.7	533.64	0	135.606	5.12282e+07	1.43972e+09	5.73406e+07	1.76455e+08	7.36623e+08	3.53646e+08	5.71123e+08	3.49979e+08	3.63137e+08	1.3359e+07	8.2568e+07	1.72557e+07	1.98841e+08	3.26933e+08	2.00447e+08	3.93518e+08	5.65596e+08	1.81181e+08	13.6796	1.74427	1.12624	3.77276e+07	5.16098e+08	2.42074e+08	4.22241e+08	3.80098e+08	4.2808e+08
Afu1g09020	Afu1g09020 AspGDID:ASPL0000101968 COORDS:Chr1_A_fumigatus_Af293:2336543-2337699W, translated using codon table 1 (363 amino acids) Uncharacterized ORF; Ortholog(s) have role in poly(A)+ mRNA export from nucleus and cytosol, nuclear periphery, nuclear pore localization	61	1133	16	16	0	363	39.8	7.71	Carbamidomethyl [C84; C85; C126; C127; C165; C216]; Acetyl [S2(100)]; Oxidation [M345]	175923	1722.14	0	205.669	2.78596e+08	6.52346e+07	5.91149e+08	3.48691e+08	5.8969e+08	1.12886e+09	9.41647e+08	6.32273e+08	8.33846e+08	2.45222e+08	1.29011e+08	1.48985e+08	5.01412e+08	1.18835e+09	5.98536e+08	7.22035e+08	1.06571e+09	3.50753e+08	1.78698	0.903398	1.12591	1.74406e+08	311659881	7.62767e+08	6.89081e+08	7.12833e+08	8.02588e+08
Afu5g08830	hexA AspGDID:ASPL0000107954 COORDS:Chr5_A_fumigatus_Af293:2265787-2268175W, translated using codon table 1 (537 amino acids) Verified ORF; Putative woronin body protein; hypoxia repressed protein	10	166	4	4	0	537	61.4	8.79	Carbamidomethyl [C397; C413]	20555.5	218.77	0	29.562	9.46448e+07	1.7251e+08	1.67946e+08	34885197	88066083	1.16959e+08	7.12756e+07	7.88743e+07	6.64315e+07	1.02663e+08	1.84677e+08	6.89748e+07	1.2781e+08	7.66206e+07	8.12072e+07	7.40339e+07	5.94379e+07	5.90444e+07	1.22111	0.839911	1.125	1.18772e+08	1.45034e+08	9.52127e+07	7.99702e+07	6.4172e+07	7.21938e+07
Afu1g09480	Afu1g09480 AspGDID:ASPL0000102014 COORDS:Chr1_A_fumigatus_Af293:2449876-2450674W, translated using codon table 1 (200 amino acids) Uncharacterized ORF; Ortholog(s) have protein transporter activity, role in intracellular protein transport, retrograde transport, endosome to Golgi and cytosol, endosome, nucleus, retromer, cargo-selective complex localization	12	84	2	2	0	200	22	5.24		11199.6	118.22	0	13.523	1.59413e+08	4.2956e+08	6.35593e+07	1.83029e+08	7.23456e+08	5.9383e+07	3.02582e+08	566991206	5.10463e+07	180407696	232818528	4576759	4.87194e+08	651557975	1.35521e+07	3.54114e+08	457109919	8.90003e+06	1.56182	0.838206	1.12254	139267661	2.17511e+08	3.84101e+08	3.21956e+08	2.73375e+08	3.06873e+08
Afu3g11710	Afu3g11710 AspGDID:ASPL0000105567 COORDS:Chr3_A_fumigatus_Af293:3077527-3075881C, translated using codon table 1 (374 amino acids) Uncharacterized ORF; Ortholog(s) have mRNA binding, saccharopine dehydrogenase (NAD+, L-lysine-forming) activity, role in lysine biosynthetic process via aminoadipic acid and cytoplasm localization	11	136	5	5	0	374	41.2	5.34	Oxidation [M372]	14108.7	131.7	0	24.699	1.07055e+08	3.35968e+08	7.29744e+07	3.77489e+07	1.79638e+08	5.56972e+07	5.97992e+07	89986800	1.90022e+07	1.39898e+08	2.84258e+08	1.65583e+07	2.52663e+08	8.84349e+07	29663375	6.63945e+07	6.74414e+07	1.65501e+07	1.17082	0.736549	1.12237	1.46905e+08	1.71999e+08	1.23587e+08	9.10279e+07	5.01287e+07	5.62627e+07
Afu1g12890	Afu1g12890 AspGDID:ASPL0000102357 COORDS:Chr1_A_fumigatus_Af293:3406505-3407674W, translated using codon table 1 (300 amino acids) Uncharacterized ORF; Putative 60S Ribosomal protein L5	30	236	6	6	0	300	34.8	8.94		24674	278.26	0	56.432	3.5136e+08	3.9067e+08	2.75948e+08	5.66105e+08	1.19077e+09	8.25027e+08	3.40507e+08	3.43374e+08	2.67822e+08	7.16821e+07	1.28786e+08	1.13015e+07	2.54986e+08	4.52471e+08	9.47208e+07	1.26223e+08	6.57643e+08	6.44531e+07	4.80702	3.21861	1.12187	7.05897e+07	3.39326e+08	2.67393e+08	8.60633e+08	2.82773e+08	3.17234e+08
Afu3g06492	Afu3g06492 AspGDID:ASPL0000366550 COORDS:Chr3_A_fumigatus_Af293:1607336-1606654C, translated using codon table 1 (149 amino acids) Uncharacterized ORF; Ortholog(s) have cysteine desulfurase activity, role in iron-sulfur cluster assembly and L-cysteine desulfurase complex, extrinsic component of mitochondrial inner membrane, mitochondrial matrix, nucleus localization	15	14	2	2	0	149	17.3	9.8		1798.8	20.42	0	14.864	3697110		7.26357e+06	8.79229e+06			9.09872e+06	2353045	3.71912e+06	3.17669e+06	1.76498e+06	5.84595e+06	3689373	4521420	6.46139e+06	4.81756e+06	3742238	4.96465e+06	1.52406	1.79775	1.12174	3.59587e+06	5.48034e+06	4.89073e+06	8.79229e+06	4.50815e+06	5.05696e+06
Afu7g05720	Afu7g05720 AspGDID:ASPL0000110264 COORDS:Chr7_A_fumigatus_Af293:1398605-1400277W, translated using codon table 1 (485 amino acids) Uncharacterized ORF; Pyruvate dehydrogenase complex, dihydrolipoamide acetyltransferase component; hypoxia induced protein	34	711	12	12	0	485	52	6.68	Oxidation [M259; M403; M405]	113453	1292.34	0	173.311	5.58129e+08	7.86118e+08	3.31911e+08	9.39203e+08	1.70854e+09	9.9831e+08	1.29945e+09	4.01396e+08	5.05384e+08	2.11319e+08	4.675e+08	7.84689e+07	8.26008e+08	9.06003e+08	3.52064e+08	6.73811e+08	1.09306e+09	2.04337e+08	2.21337	1.74948	1.11923	2.52429e+08	5.58719e+08	6.94692e+08	1.21535e+09	6.57067e+08	7.35409e+08
Afu7g01860	sti1 AspGDID:ASPL0000109981 COORDS:Chr7_A_fumigatus_Af293:501500-503455W, translated using codon table 1 (581 amino acids) Verified ORF; Putative heat shock protein; protein levels increase in response to amphotericin B; transcript induced by exposure to human airway epithelial cells; induced by gliotoxin exposure	14	62	5	5	0	581	64.3	5.58	Oxidation [M220]	7473.92	59.85	0	32.479	8.68784e+06	5.18474e+07	9.33722e+06	2.0006e+07	7893089	3.33125e+07	1.15444e+07	2.79855e+06	3.19099e+07	5.87391e+06	4.96232e+06	1.37869e+07	1.8442e+07	4.57859e+06	2.38945e+07	1.27045e+07	7.61749e+06	2.10264e+07	2.83768	1.30473	1.11861	8.2077e+06	2.32908e+07	1.56384e+07	2.04039e+07	1.37828e+07	1.54176e+07
Afu5g03260	Afu5g03260 AspGDID:ASPL0000107505 COORDS:Chr5_A_fumigatus_Af293:879802-880697W, translated using codon table 1 (241 amino acids) Uncharacterized ORF; Ortholog(s) have Golgi apparatus, endoplasmic reticulum localization	11	36	2	2	0	241	27.2	7.83		4234.33	55.95	0	14.576	8.80555e+06	2.98475e+06	4.14517e+06	1.26076e+07	22799867	5.33028e+06	3.50079e+07	8.68992e+07	1.07866e+07	3.28157e+07	38470792	1.24911e+07	31454054	2.55532e+07	3.30087e+07	3.10634e+07	60421388	2.72011e+07	0.190212	0.452561	1.11802	2.79259e+07	5.31182e+06	3.00053e+07	1.35792e+07	3.9562e+07	4.42312e+07
Afu4g08530	Afu4g08530 AspGDID:ASPL0000106567 COORDS:Chr4_A_fumigatus_Af293:2210363-2208311C, translated using codon table 1 (628 amino acids) Uncharacterized ORF; Ortholog(s) have Golgi apparatus, cytosol, nucleus localization	12	166	5	5	0	628	67.4	6.52	Oxidation [M36]	19452.5	213.1	0	34.583	20962339	12799516	2.24279e+07	4.18617e+07	1.05249e+07	2.82743e+07	9.66644e+07	4.9177e+07	5.92308e+07	2.44353e+07	2.95041e+07	1.52679e+07	3.24069e+07	5.79199e+07	4.48969e+07	6.03755e+07	9.46783e+07	2.86339e+07	0.811904	0.5965	1.11642	2.30691e+07	1.87299e+07	4.50745e+07	2.6887e+07	6.12292e+07	6.83574e+07
Afu1g07630	Afu1g07630 AspGDID:ASPL0000101928 COORDS:Chr1_A_fumigatus_Af293:2153315-2154498W, translated using codon table 1 (177 amino acids) Uncharacterized ORF; Ortholog(s) have mRNA binding, single-stranded DNA binding, translation regulator activity, role in positive regulation of cytoplasmic translation and P-body, cytoplasmic stress granule, cytosol, nucleolus, polysomal ribosome localization	20	68	2	2	0	177	18.5	8.05	Carbamidomethyl [C98; C120; C123]; Oxidation [M129]	14781.9	136.78	0	36.34	1.07117e+07	5.84581e+06	2.70637e+06	1.31498e+07	7.68546e+06	5.40074e+06	1.98154e+07	2.9988e+07	1.0741e+07	2.86053e+06	8.61741e+06	476878	1.55603e+07	2.3761e+07	2.1573e+07	2.60129e+07	2.18895e+07	6.37726e+06	1.61139	0.430846	1.11542	3.98494e+06	6.4213e+06	2.02981e+07	8.74535e+06	1.80932e+07	2.01815e+07
Afu2g11840	cyc8 AspGDID:ASPL0000103898 COORDS:Chr2_A_fumigatus_Af293:3056794-3059852W, translated using codon table 1 (867 amino acids) Verified ORF; Transcriptional corepressor; ortholog of <i>A. nidulans</i> ssnF; calcium induced; mutation causes increased azole sensitivity	12	343	7	7	0	867	94.6	6.73	Carbamidomethyl [C215]	39800.1	418.2	0	46.699	1.45898e+08	2.90507e+08	8.70252e+07	1.52746e+08	3.11704e+08	1.81492e+08	2.27609e+08	2.6037e+08	1.48202e+08	2.20331e+08	2.6273e+08	2.49991e+07	1.6849e+08	1.91308e+08	4.49419e+07	2.1446e+08	2.97816e+08	5.84216e+07	1.03025	1.59594	1.11474	1.69353e+08	1.74477e+08	1.34913e+08	2.15314e+08	1.90232e+08	2.1206e+08
Afu6g03670	Afu6g03670 AspGDID:ASPL0000108822 COORDS:Chr6_A_fumigatus_Af293:803567-804814W, translated using codon table 1 (415 amino acids) Uncharacterized ORF; Ortholog(s) have biotin synthase activity, role in biotin biosynthetic process and mitochondrion localization	34	553	10	10	0	415	45	8.18	Carbamidomethyl [C105]; Oxidation [M104; M108; M137]	68795.9	798.86	0	103.515	5.96496e+06	2.33313e+07	1.64909e+07	3.45382e+08	6.65348e+08	5.13534e+08	1.32527e+09	5.41475e+08	4.30034e+08	5.3306e+06	1.78548e+07	3.08807e+06	5.64206e+08	7.59201e+08	5.29929e+08	7.02748e+08	1.04012e+09	3.21296e+08	1.74272	0.822444	1.11269	8.75782e+06	1.52624e+07	6.17779e+08	5.08088e+08	6.88054e+08	7.65593e+08
Afu1g15730	Afu1g15730 AspGDID:ASPL0000102636 COORDS:Chr1_A_fumigatus_Af293:4254406-4255080W, translated using codon table 1 (130 amino acids) Uncharacterized ORF; 40S ribosomal protein S22	68	1271	11	11	0	130	14.7	9.66	Carbamidomethyl [C72]; Oxidation [M41; M111]	183035	1713.8	0	144.342	7.76668e+08	3.63551e+09	8.74637e+08	1.05317e+09	5.15706e+09	1.25249e+09	2.3954e+09	3.82214e+09	1.92712e+09	9.77031e+08	7.76456e+08	2.30605e+08	9.8084e+08	2.48485e+09	1.75117e+09	2.42285e+09	3.72893e+09	1.18471e+09	2.6646	1.4305	1.11016	6.61364e+08	1.76227e+09	1.73895e+09	2.48757e+09	2.4455e+09	2.71489e+09
Afu3g08450	Afu3g08450 AspGDID:ASPL0000105248 COORDS:Chr3_A_fumigatus_Af293:2164270-2162836C, translated using codon table 1 (354 amino acids) Uncharacterized ORF; Ortholog of <i>A. nidulans FGSC A4</i> : AN2979, <i>A. niger CBS 513.88</i> : An02g12090, <i>A. oryzae RIB40</i> : AO090005001429, <i>Aspergillus wentii</i> : Aspwe1_0551961 and <i>Aspergillus sydowii</i> : Aspsy1_0056256	7	44	2	2	0	354	38.7	9.83		4979.94	49.6	0	12.765	1.1712e+07	25833412	1.49741e+07	4.25608e+06	1.29023e+07	1.26789e+07	2.44696e+07	2.76921e+07	1.43611e+07	4204952	3.32501e+06	3.6687e+06	1.39998e+07	7.33575e+06	1.5427e+07	1.75876e+07	25551547	16788951	4.68981	0.811622	1.11004	3.73289e+06	1.75065e+07	1.22542e+07	9.94577e+06	1.9976e+07	2.21743e+07
Afu1g06600	Afu1g06600 AspGDID:ASPL0000101828 COORDS:Chr1_A_fumigatus_Af293:1889600-1891374W, translated using codon table 1 (528 amino acids) Uncharacterized ORF; Ortholog(s) have role in ribosomal large subunit biogenesis, ribosomal small subunit biogenesis and cytosolic large ribosomal subunit, nucleolus localization	6	30	2	2	0	528	59	9.52		4719.67	33.45	0	19.927	1.59059e+06		201726	1.53294e+07	1.04992e+06	5.63691e+06	1.79445e+06		2.53697e+06	1.56628e+06	532065	1.36e+06	3.89502e+06	2.37581e+07	1.2429e+07	5.42024e+06	278650	169080	0.777387	0.549278	1.10722	1.15278e+06	896160	1.33607e+07	7.33875e+06	1.95599e+06	2.16571e+06
Afu6g04740	act1 AspGDID:ASPL0000108928 COORDS:Chr6_A_fumigatus_Af293:1114434-1113100C, translated using codon table 1 (393 amino acids) Verified ORF; Actin	53	6009	22	22	0	393	43.9	6.28	Carbamidomethyl [C303]; Oxidation [M62; M65; M100; M208; M317; M323; M331; M343]	903532	6568.67	0	375.53	1.03432e+10	1.56724e+10	6.62461e+09	8.02535e+09	1.76279e+10	9.43091e+09	1.40267e+10	1.50996e+10	8.21154e+09	1.1031e+10	2.07832e+10	1.05245e+09	9.39422e+09	1.37585e+10	2.91271e+09	1.113e+10	2.02413e+10	2.39911e+09	0.993109	1.346	1.10564	1.09555e+10	1.08801e+10	8.68848e+09	1.16947e+10	1.12568e+10	1.2446e+10
Afu5g07750	Afu5g07750 AspGDID:ASPL0000107847 COORDS:Chr5_A_fumigatus_Af293:1934757-1936169W, translated using codon table 1 (428 amino acids) Uncharacterized ORF; Putative ferrochelatase precursor	30	498	11	11	0	428	47.6	8.59	Oxidation [M60; M65; M163]	62273.4	663.91	0	101.561	2.64004e+07	8.22073e+07	1.92654e+07	2.27932e+08	8.12669e+08	2.86654e+08	4.64257e+08	2.99738e+08	2.83819e+08	2.06854e+07	4.5737e+07	1.03168e+07	3.96952e+08	474436782	1.7018e+08	3.68091e+08	4.60223e+08	1.20785e+08	1.66633	1.27428	1.10401	2.55797e+07	4.26244e+07	3.4719e+08	4.42418e+08	3.16366e+08	3.49271e+08
Afu1g02110	Afu1g02110 AspGDID:ASPL0000101381 COORDS:Chr1_A_fumigatus_Af293:621945-623264W, translated using codon table 1 (376 amino acids) Uncharacterized ORF; 3-deoxy-7-phosphoheptulonate synthase; no human homolog	7	78	2	2	0	376	40.9	6.86		9989.15	105.47	0	11.993	3.10962e+07	2.53639e+07	1.20574e+07	15952967	1.71748e+07	8.12741e+06	1.18277e+07	1.13188e+07	8.86809e+06	1.0889e+07	2.18642e+07	2.63835e+06	4.87649e+07	1.70819e+07	7.32613e+06	9.33066e+06	1.62508e+07	3.50317e+06	1.93598	0.563803	1.10074	1.17972e+07	2.28391e+07	2.4391e+07	1.37517e+07	9.69489e+06	1.06715e+07
Afu1g02550	Afu1g02550 AspGDID:ASPL0000101425 COORDS:Chr1_A_fumigatus_Af293:746335-744583C, translated using codon table 1 (448 amino acids) Uncharacterized ORF; Tubulin alpha-1 subunit; gene pair with AFUA_2G14990 (tubulin alpha-2 subunit)	54	3386	25	22	5	448	50	5.1	Carbamidomethyl [C68; C295; C316; C347; C356; C376]; Oxidation [M92; M114; M302; M313; M377; M398]; Acetyl [S287(100); S293(100)]	531938	5303.34	0	396.478	4.14377e+09	8.84119e+09	3.43343e+09	3.27199e+09	1.20105e+10	5.42474e+09	5.55526e+09	6075210708	3.18612e+09	4.21008e+09	7.90713e+09	5.45384e+08	3.34627e+09	5.78595e+09	1.63016e+09	4.13738e+09	8.44395e+09	9.50645e+08	1.2966	1.92404	1.09493	4.22086e+09	5.47279e+09	3.58746e+09	6.90241e+09	4.51066e+09	4.93886e+09
Afu5g03600	Afu5g03600 AspGDID:ASPL0000107538 COORDS:Chr5_A_fumigatus_Af293:969174-968011C, translated using codon table 1 (316 amino acids) Uncharacterized ORF; Ortholog(s) have 4 iron, 4 sulfur cluster binding, ATPase activity, role in iron-sulfur cluster assembly, tRNA wobble uridine modification and Nbp35-Cfd1 ATPase complex localization	8	33	2	2	0	316	33.6	4.98	Phospho [T63(99.3)]	2270.79	16.72	0.001	5.763	27572777	35250205	6.02889e+06	2.96088e+07	61656880	6.34169e+06	6.78491e+07	102130265	2.09914e+07	2.04692e+07	2.35917e+07	9.63801e+06	224184574	81581071	2.52158e+07	7.84119e+07	78917127	1.76726e+07	1.28219	0.294903	1.09125	1.78996e+07	2.29506e+07	1.10327e+08	3.25358e+07	5.83339e+07	6.36569e+07
Afu7g05070	frdA AspGDID:ASPL0000110199 COORDS:Chr7_A_fumigatus_Af293:1197069-1195618C, translated using codon table 1 (483 amino acids) Uncharacterized ORF; Putative FAD-dependent oxidoreductase; immunoreactive protein	4	32	2	2	0	483	51.2	6.09		3597.85	40.76	0	11.571				9.56899e+06	9.10767e+06	15039318	2.99724e+07	3.68163e+07	1.83134e+07				48006964	2.12559e+07	1.41173e+07	32735411	3.53166e+07	1.01001e+07	#DIV/0!	0.404365	1.08893	#DIV/0!	#DIV/0!	2.77934e+07	1.12387e+07	2.60507e+07	2.83673e+07
Afu1g08850	aspD AspGDID:ASPL0000101951 COORDS:Chr1_A_fumigatus_Af293:2293812-2292464C, translated using codon table 1 (346 amino acids) Verified ORF; Septin; localizes to long tubular structures within hyphae and to newly formed septa; repressed by exposure to artemisinin	30	289	8	8	0	346	39.2	7.84	Acetyl [S7(100)]	42077.1	333.14	0	71.096	1.35854e+08	2.07345e+08	1.13413e+08	5.60194e+07	290348672	1.3999e+08	7.72749e+07	1.42937e+08	7.8456e+07	6.15375e+07	1.77633e+08	2.38486e+07	1.24726e+08	1.40314e+08	5.5638e+07	6.86985e+07	1.7216e+08	3.37241e+07	1.73604	1.51665	1.08771	8.76731e+07	1.52204e+08	1.06893e+08	1.62119e+08	9.15276e+07	9.95559e+07
Afu2g15590	Afu2g15590 AspGDID:ASPL0000104276 COORDS:Chr2_A_fumigatus_Af293:4110503-4115286W, translated using codon table 1 (1523 amino acids) Uncharacterized ORF; Putative sulphite reductase	11	155	14	14	0	1523	167.4	6.02	Acetyl [S3(100)]	20728.3	179.43	0	86.529	9.30524e+06	7.05491e+06	3.18829e+06	8.88262e+07	1.39676e+08	7.14371e+07	9.37327e+07	1.1092e+08	3.31903e+07	2.85737e+07	5.49473e+07	3.50474e+06	2.04237e+08	2.13492e+08	3.61097e+07	8.14507e+07	1.2643e+08	1.08605e+07	0.224628	0.660894	1.08732	2.90086e+07	6.51615e+06	1.51279e+08	9.99796e+07	7.29138e+07	7.92808e+07
Afu1g11880	Afu1g11880 AspGDID:ASPL0000102252 COORDS:Chr1_A_fumigatus_Af293:3127626-3125429C, translated using codon table 1 (699 amino acids) Uncharacterized ORF; Has domain(s) with predicted acetoacetate-CoA ligase activity, catalytic activity and role in lipid metabolic process, metabolic process	5	28	3	3	0	699	77.4	6.9	Oxidation [M556]; Carbamidomethyl [C672]	2981.67	15.77	0	21.176	4.58579e+07	8.26197e+07	1.57038e+07	8.63737e+06	5.07352e+07	25148729	1.89699e+07	5.54874e+07	6.02855e+06	38043488	2.91073e+07	2.8498e+06	4.35212e+07	1.92155e+07	1.04024e+07	3.67696e+07	2.97477e+07	7.62108e+06	2.05972	1.15562	1.08562	2.33335e+07	4.80605e+07	2.43797e+07	2.81738e+07	2.47128e+07	2.68286e+07
Afu1g14830	Afu1g14830 AspGDID:ASPL0000102550 COORDS:Chr1_A_fumigatus_Af293:3977634-3976075C, translated using codon table 1 (500 amino acids) Uncharacterized ORF; Protein of unknown function; calcium induced	39	279	15	15	0	500	52.5	7.68	Oxidation [M285]	38406.5	388.31	0	171.606	7.08051e+07	5.13243e+08	8.64753e+07	9.99331e+06	1.58231e+09	7.86215e+07	2.94384e+07	2.09234e+08	2.21569e+07	1.42955e+08	1.07987e+08	4.56888e+07	1.29472e+08	9.96212e+07	7.32712e+07	1.02267e+08	1.00808e+08	3.77116e+07	2.26047	5.52619	1.08323	9.88768e+07	2.23508e+08	1.00788e+08	5.56975e+08	8.02624e+07	8.6943e+07
Afu1g16523	Afu1g16523 AspGDID:ASPL0000361786 COORDS:Chr1_A_fumigatus_Af293:4479906-4479286C, translated using codon table 1 (93 amino acids) Uncharacterized ORF; Ortholog(s) have structural constituent of ribosome activity and cytosolic small ribosomal subunit localization	52	1002	9	9	0	93	10.3	10.18	Oxidation [M83]	118085	1122.65	0	66.169	8.4331e+08	9.49088e+08	1.09728e+09	3.34085e+09	9.71062e+08	7.91683e+08	3.63215e+09	2.99094e+09	3.68549e+09	4.68715e+08	4.18202e+08	1.33745e+09	2.882e+08	1.46304e+09	1.50933e+09	2.0694e+09	4.4697e+09	2.98322e+09	1.2991	1.56525	1.08257	7.41455e+08	9.63227e+08	1.08686e+09	1.7012e+09	3.1741e+09	3.4362e+09
Afu1g10490	Afu1g10490 AspGDID:ASPL0000102113 COORDS:Chr1_A_fumigatus_Af293:2733843-2734978W, translated using codon table 1 (360 amino acids) Uncharacterized ORF; Ortholog(s) have unfolded protein binding activity, role in mitochondrial proton-transporting ATP synthase complex assembly and integral component of mitochondrial membrane, mitochondrial inner membrane localization	21	251	6	6	0	360	41	9.73		42549.2	434.27	0	65.396	4.5438e+07	1.06889e+08	3.02121e+07	2.90369e+07	1.19765e+08	8.5465e+07	2.0082e+08	1.70982e+08	8.66451e+07	4.27017e+07	4.70603e+07	1.76426e+07	8.94524e+07	1.79583e+08	6.64264e+07	2.34344e+08	1.3342e+08	5.58576e+07	1.69954	0.698342	1.08221	3.58016e+07	6.08463e+07	111820446	7.80889e+07	1.41207e+08	1.52816e+08
Afu2g09180	Afu2g09180 AspGDID:ASPL0000103636 COORDS:Chr2_A_fumigatus_Af293:2354314-2353640C, translated using codon table 1 (201 amino acids) Uncharacterized ORF; Ortholog(s) have role in retrograde vesicle-mediated transport, Golgi to ER and COPI vesicle coat, cytosol, nucleus localization	27	110	4	4	0	201	21.9	4.81		13767.4	120.3	0	25.786	124496997	286545039	8.60939e+07	6.89772e+07	397960424	1.17795e+08	1.51482e+08	2.08386e+08	6.63807e+07	1.18254e+08	1.2267e+08	1.03927e+07	1.42588e+08	1.27199e+08	3.08881e+07	159580606	217028197	1.76056e+07	1.97813	1.94473	1.08126	8.37722e+07	1.65712e+08	1.00225e+08	1.94911e+08	1.31405e+08	1.42083e+08
Afu5g03690	Afu5g03690 AspGDID:ASPL0000107547 COORDS:Chr5_A_fumigatus_Af293:987794-986454C, translated using codon table 1 (424 amino acids) Uncharacterized ORF; Ortholog(s) have phosphatidylinositol transporter activity	29	182	9	9	0	424	46.1	4.84	Oxidation [M226]	22450.6	223.01	0	65.496	5.92142e+07	4.14876e+07	5.06744e+07	5.02758e+07	3.46083e+07	1.61062e+07	5.25379e+07	8.61365e+06	3.51064e+07	5.6514e+07	6.30845e+07	3.13491e+07	6.56748e+07	5.32527e+07	3.26645e+07	3.79798e+07	2.4277e+07	2.68046e+07	1.00284	0.666198	1.08081	5.03159e+07	5.04587e+07	5.05307e+07	3.36634e+07	2.96871e+07	32085982
Afu4g09250	Afu4g09250 AspGDID:ASPL0000106640 COORDS:Chr4_A_fumigatus_Af293:2422845-2422258C, translated using codon table 1 (175 amino acids) Uncharacterized ORF; Ortholog(s) have mitochondrion localization	9	34	2	2	0	175	18.4	8.5	Acetyl [S2(100)]	3135.56	28.72	0	6.447				3.02263e+06	2.22194e+07	1.34435e+07	1.74625e+07	3.14493e+07	9.48903e+06				4.56889e+06	2.89583e+06	1.13454e+07	23450591	6.2238e+06	2.44691e+07	#DIV/0!	2.05664	1.07863	#DIV/0!	#DIV/0!	6.27004e+06	1.28952e+07	1.80478e+07	1.94669e+07
Afu6g08720	Afu6g08720 AspGDID:ASPL0000109228 COORDS:Chr6_A_fumigatus_Af293:2067644-2066477C, translated using codon table 1 (342 amino acids) Uncharacterized ORF; Putative 5'-methylthioadenosine phosphorylase; transcript induced by exposure to human airway epithelial cells	6	75	2	2	0	342	37.6	7.39	GG [K26]; Acetyl [S24(100)]	8369.45	88.13	0	6.661	1.19991e+07	14865264	8853925	11014935	36543696	9107310	14770642	1.28472e+07	6.27922e+06	5.28643e+06	11594980		2.09619e+07	15325579	4.30185e+06	1.00583e+07	1.89618e+07	2.42195e+06	1.41056	1.39608	1.07808	8.4407e+06	1.19061e+07	1.35298e+07	18888647	1.04807e+07	1.1299e+07
Afu2g07420	sac6 AspGDID:ASPL0000103465 COORDS:Chr2_A_fumigatus_Af293:1889973-1887748C, translated using codon table 1 (646 amino acids) Verified ORF; Putative actin-bundling protein, fimbrin; conidia-enriched protein	25	313	15	15	0	646	72.4	6.13	Oxidation [M107]	43338.5	433.24	0	109.604	1.05541e+08	3.08535e+08	60275794	4.88302e+07	5.99533e+08	9.50812e+07	2.81797e+08	336049279	6.24967e+07	2.5986e+08	1.08076e+09	1.06598e+07	1.29464e+08	3.02711e+08	3.38376e+07	2.06514e+08	3.91672e+08	3.52778e+07	0.351038	1.59533	1.074	4.50428e+08	1.58117e+08	1.55338e+08	2.47815e+08	2.11154e+08	2.26781e+08
Afu7g05290	Afu7g05290 AspGDID:ASPL0000110222 COORDS:Chr7_A_fumigatus_Af293:1257190-1256242C, translated using codon table 1 (151 amino acids) Uncharacterized ORF; Cytosolic small ribosomal subunit S13/S15; transcript repressed by exposure to human airway epithelial cells	48	2853	10	10	0	151	16.8	10.43	Carbamidomethyl [C38]	344663	3923.88	0	75.629	6.31293e+09	1.49578e+10	4.48898e+09	7.27202e+09	3.03829e+10	1.62439e+10	1.2726e+10	2.13873e+10	8.43661e+09	6.92937e+09	6.50145e+09	3.07244e+09	1.68798e+10	2.26709e+10	2.09913e+10	1.38049e+10	1.98138e+10	6.1042e+09	1.56089	0.890272	1.07117	5.50108e+09	8.58657e+09	2.01807e+10	1.79663e+10	1.3241e+10	1.41833e+10
Afu4g11510	srb1 AspGDID:ASPL0000106859 COORDS:Chr4_A_fumigatus_Af293:3032998-3031629C, translated using codon table 1 (364 amino acids) Verified ORF; GDP-mannose pyrophosphorylase, which catalyses the synthesis of GDP-mannose from GTP and mannose-1-phosphate in cell wall biosynthesis	46	617	14	14	0	364	40.1	7.49	Oxidation [M259; M364]	83932.1	849.2	0	152.566	2.18513e+08	6.5622e+08	2.06464e+08	2.21449e+08	1.19145e+09	4.37784e+08	4.70281e+08	7.11331e+08	3.27825e+08	3.03096e+08	5.40198e+08	5.83125e+07	3.29744e+08	5.5086e+08	1.86224e+08	4.24478e+08	8.62888e+08	1.25714e+08	1.19919	1.73475	1.06819	3.00535e+08	3.60399e+08	3.55609e+08	6.16893e+08	4.71027e+08	5.03146e+08
Afu3g07810	sdh1 AspGDID:ASPL0000105185 COORDS:Chr3_A_fumigatus_Af293:1970306-1968056C, translated using codon table 1 (647 amino acids) Uncharacterized ORF; Succinate dehydrogenase flavoprotein subunit; role in the citric acid cycle; up-regulated in conidia exposed to neutrophils and during conidial germination; hypoxia repressed protein and transcript; induced by exposure to artemisinin	40	790	22	22	0	647	71.1	6.98	Carbamidomethyl [C88; C157; C574]; Oxidation [M141; M409; M519; M545]	108751	1256.16	0	200.038	8.20601e+07	5.06804e+07	5.01458e+07	334869858	4.65235e+08	6.11651e+08	1.24887e+09	9.77699e+08	6.39666e+08	9.766e+07	1.16499e+08	2.13055e+07	5.53417e+08	6.67271e+08	2.91217e+08	1.08488e+09	1.28604e+09	3.16099e+08	0.776705	0.93376	1.06669	7.84881e+07	6.09621e+07	5.03968e+08	4.70585e+08	8.95675e+08	9.5541e+08
Afu5g10570	Afu5g10570 AspGDID:ASPL0000108121 COORDS:Chr5_A_fumigatus_Af293:2705752-2704997C, translated using codon table 1 (154 amino acids) Verified ORF; Cofilin	22	36	3	3	0	154	17	5.66		4671.08	42.54	0	20.179	855119	2.65527e+07	209033		9.38922e+06	125780	1.7475e+06	2.09039e+07		1.88676e+07	4.77862e+07	1.26682e+06	34908606	1.0276e+07	1.43972e+06	18375860	1.10855e+07	2.47894e+06	0.406605	0.306117	1.06377	2.26402e+07	9.20563e+06	1.55415e+07	4.7575e+06	1.06468e+07	1.13257e+07
Afu2g14210	ilv3 AspGDID:ASPL0000104136 COORDS:Chr2_A_fumigatus_Af293:3721264-3723226W, translated using codon table 1 (606 amino acids) Verified ORF; Putative mitochondrial dihydroxy acid dehydratase; hypoxia induced protein; induced by exposure to human airway epithelial cells; required for virulence	10	58	5	5	0	606	64.7	7.65		6671.44	80.41	0	28.006	1.77153e+06	1.06064e+06	1.02048e+06	2.5515e+07	2.53234e+07	1.21139e+07	2.56561e+07	1.78344e+07	7.44307e+06	1.06343e+06	2.39947e+06	905442	61461729	3.4947e+07	1.1121e+07	1.63743e+07	28208271	3498083	0.881949	0.585441	1.05934	1.45611e+06	1.28422e+06	3.58432e+07	2.09841e+07	1.60269e+07	1.69779e+07
Afu3g08820	Afu3g08820 AspGDID:ASPL0000105283 COORDS:Chr3_A_fumigatus_Af293:2257511-2259961W, translated using codon table 1 (759 amino acids) Uncharacterized ORF; Ortholog(s) have steryl-beta-glucosidase activity, role in ergosteryl 3-beta-D-glucoside catabolic process and cytosol, fungal-type vacuole membrane localization	4	17	3	3	0	759	86	5.27		1443.55	16.94	0	18.058	1.73332e+07	7.42645e+06	11001448	2693907	6.39861e+06	5.83057e+06	17644531	9.36981e+06	6.78351e+06	8630740	8695998	4.18481e+06	6.20283e+06	1.9214e+07	1.84563e+06	10239803	2.05066e+07	1.20843e+06	1.66241	0.547386	1.05768	7.17051e+06	1.19204e+07	9.08748e+06	4.97436e+06	1.06516e+07	1.1266e+07
Afu3g03670	Afu3g03670 AspGDID:ASPL0000104886 COORDS:Chr3_A_fumigatus_Af293:988358-992438W, translated using codon table 1 (1314 amino acids) Uncharacterized ORF; ABC multidrug transporter with a predicted role in iron metabolism; part of an iron-regulated gene cluster; biofilm growth regulated protein	11	125	12	12	0	1314	141	6.42		16554	188.99	0	93.496	7.97043e+07	40567870	28448383		1.17198e+07	1.43099e+06	4.77788e+06	1.78369e+06		1.24909e+08	1.68802e+09	1.10625e+07	2.2042e+06	1.47782e+07	5.19566e+06	300771	4.66123e+06	4.38413e+06	0.081536	0.889443	1.05309	6.07996e+08	4.95735e+07	7.3927e+06	6.57538e+06	3.11538e+06	3.28078e+06
Afu2g09790	Afu2g09790 AspGDID:ASPL0000103695 COORDS:Chr2_A_fumigatus_Af293:2503042-2501287C, translated using codon table 1 (553 amino acids) Uncharacterized ORF; Putative glucose-6-phosphate isomerase	11	10	4	4	0	553	61.3	6.35		818.85	5.11	0	10.671	1901791	2.07859e+06	378753	571986			3.90981e+06	1.78494e+06	484614	3.94472e+06	1.24226e+06	85971.4	7.27324e+06	576092	152476	1.03545e+06	4.65175e+06	201728	0.826697	0.214446	1.04932	1.75765e+06	1.45304e+06	2.66727e+06	571986	1.96297e+06	2.05979e+06
Afu5g08120	argJ AspGDID:ASPL0000107884 COORDS:Chr5_A_fumigatus_Af293:2055133-2056632W, translated using codon table 1 (466 amino acids) Uncharacterized ORF; Arginine biosynthesis bifunctional protein; SrbA-regulated during hypoxiano human homolog	5	28	2	2	0	466	48.9	6.13		2653.75	27.78	0	12.107	5.62209e+06		1.63044e+06	3.62555e+06			6.53397e+06	7.00632e+06		2.70503e+07	1.67153e+07	8.95578e+06	3.47382e+07	1.50433e+07	1.08107e+07	3.10431e+06	9.32087e+06	6.95103e+06	0.206345	0.179506	1.04822	1.75738e+07	3.62626e+06	2.01974e+07	3.62555e+06	6.45873e+06	6.77014e+06
Afu2g07770	rasB AspGDID:ASPL0000103497 COORDS:Chr2_A_fumigatus_Af293:1990828-1991628W, translated using codon table 1 (239 amino acids) Verified ORF; Ras family GTPase protein	8	58	2	2	0	239	26.5	8.51	Carbamidomethyl [C163]	4468.79	41.53	0	8.623	1.0951e+07	3.2353e+07	13732046	1.07772e+07	2.10992e+07	2.58667e+07	1.42571e+07	3.12691e+07	20484854	1.80619e+07	35165919	9.88396e+06	1.50874e+07	2.05842e+07	2.18115e+07	21671919	2.60231e+07	15328158	0.903731	1.00453	1.04741	2.10373e+07	1.9012e+07	1.9161e+07	1.92477e+07	2.10077e+07	2.20037e+07
Afu2g03290	artA AspGDID:ASPL0000103158 COORDS:Chr2_A_fumigatus_Af293:868250-867203C, translated using codon table 1 (261 amino acids) Verified ORF; 14-3-3 family protein; predicted gene pair with AFUA_6G06750; conidia-enriched protein; protein induced by hydrogen peroxide; reacts with rabbit immunosera exposed to A. fumigatus conidia; hypoxia repressed protein	21	305	5	3	0	261	29.1	4.84	Oxidation [M220]; Carbamidomethyl [C96]	35010.6	394.04	0	49.132	3.54945e+07	1.0175e+08	6.36379e+07	5.53785e+07	217315023	8.82124e+07	101929648	4.04673e+07	5.90931e+07	60709085	1.1235e+08	9702259	1.97437e+08	7.55273e+07	2.09499e+07	5.7351e+07	1.12177e+08	2.35261e+07	1.09915	1.22793	1.0437	6.09204e+07	6.69609e+07	9.79713e+07	1.20302e+08	6.43515e+07	6.71634e+07
Afu1g06110	Afu1g06110 AspGDID:ASPL0000101779 COORDS:Chr1_A_fumigatus_Af293:1767427-1766138C, translated using codon table 1 (429 amino acids) Uncharacterized ORF; Ortholog(s) have cytosol, mitochondrion, nucleus localization	16	42	4	4	0	429	46.3	9.42	Oxidation [M91]	6525.3	64.98	0	38.358	1.23348e+06	2.40655e+06		3.63153e+06	3.13981e+07	1.83313e+07	47446731	51360847	18002133		2.49956e+06	645951	3.21175e+07	1.30199e+07	1.53921e+07	4.9373e+07	46881770	1.59248e+07	1.15721	0.881568	1.04127	1.57275e+06	1.82001e+06	2.01765e+07	1.7787e+07	3.73932e+07	3.89366e+07
Afu1g09440	rps23 AspGDID:ASPL0000102010 COORDS:Chr1_A_fumigatus_Af293:2441556-2442180W, translated using codon table 1 (145 amino acids) Uncharacterized ORF; 40S ribosomal protein S23	32	857	6	6	0	145	15.9	10.45		68948	627.77	0	33.292	9.11686e+08	1.59534e+09	3.59099e+08	9.52585e+08	1.42642e+09	7.40802e+08	1.05015e+09	1.78827e+09	8.86728e+08	7.47009e+08	8.30142e+08	4.22292e+08	8.04752e+08	2.26122e+09	1.60154e+09	1.0013e+09	1.94994e+09	6.34428e+08	1.43346	0.668409	1.0389	6.66481e+08	9.55376e+08	1.55584e+09	1.03994e+09	1.19522e+09	1.24171e+09
Afu6g07880	Afu6g07880 AspGDID:ASPL0000109148 COORDS:Chr6_A_fumigatus_Af293:1815086-1816524W, translated using codon table 1 (408 amino acids) Uncharacterized ORF; Ortholog(s) have role in actin cortical patch localization and cellular bud neck, mitochondrion localization	11	145	4	4	0	408	43.7	8.43		18651	194.34	0	27.82	8.90148e+07	1.53763e+08	1.94805e+07	2.74505e+07	1.39516e+08	1.21442e+07	4.774e+07	8.77241e+07	1.07879e+07	6.78523e+07	98216845	3.93825e+06	4.71402e+07	7.42334e+07	9.71914e+06	5.3431e+07	8.48754e+07	2.6301e+06	1.54263	1.36629	1.03771	5.66691e+07	8.74195e+07	4.36976e+07	5.97035e+07	4.69788e+07	4.87506e+07
Afu6g07360	Afu6g07360 AspGDID:ASPL0000109098 COORDS:Chr6_A_fumigatus_Af293:1660736-1660224C, translated using codon table 1 (170 amino acids) Uncharacterized ORF; Ortholog(s) have structural constituent of ribosome activity and mitochondrial small ribosomal subunit localization	43	21	4	4	0	170	18.6	9.58	Carbamidomethyl [C10]; Acetyl [S2(100)]	3811.97	22.22	0	28.752			2.52054e+06			4.40344e+06	2.05728e+06	4.825e+06	3.83584e+07	1.52488e+07	1.18652e+07	868204	1.28478e+07	2.096e+07	11357026	2.04692e+07	9.73975e+06	1.3568e+07	0.27023	0.292492	1.03344	9.3274e+06	2.52054e+06	1.50549e+07	4.40344e+06	1.45923e+07	1.50802e+07
Afu3g08470	Afu3g08470 AspGDID:ASPL0000105250 COORDS:Chr3_A_fumigatus_Af293:2171618-2174019W, translated using codon table 1 (511 amino acids) Verified ORF; Glucose-6-phosphate 1-dehydrogenase	4	26	2	2	0	511	58.9	7.01		1618.58	3.37	0	7.821	9.23483e+06	1.02395e+07	2.71701e+06	2.15549e+06	3.75553e+06	722203	3.46785e+06	6.81704e+06	1.61371e+06	9.5631e+06	22062606	342017	9.29485e+06	5075820	610267	3.45452e+06	7.7798e+06	285867	0.69418	0.442777	1.03285	1.06559e+07	7.39712e+06	4.99364e+06	2.21107e+06	3.84006e+06	3.9662e+06
Afu3g06840	Afu3g06840 AspGDID:ASPL0000105095 COORDS:Chr3_A_fumigatus_Af293:1702997-1704159W, translated using codon table 1 (261 amino acids) Uncharacterized ORF; Putative cytosolic small ribosomal subunit S4	59	1480	19	19	0	261	29.5	10.07	Carbamidomethyl [C41; C181]; Oxidation [M87; M182]	199608	2180.29	0	147.952	5.43386e+08	1.11223e+09	5.68403e+08	8.37474e+08	1.50378e+09	9.29606e+08	1.55464e+09	2.2941e+09	1.20546e+09	3.84149e+08	2.79581e+08	2.08069e+08	7.52415e+08	1.93298e+09	1.42924e+09	2.04678e+09	2.13816e+09	7.27708e+08	2.55108	0.794935	1.02881	2.90599e+08	7.41341e+08	1.37154e+09	1.09029e+09	1.63755e+09	1.68473e+09
Afu2g03380	Afu2g03380 AspGDID:ASPL0000103167 COORDS:Chr2_A_fumigatus_Af293:892615-891880C, translated using codon table 1 (127 amino acids) Uncharacterized ORF; Ortholog(s) have cytosolic large ribosomal subunit, hyphal cell wall, mitochondrion, nucleus localization	49	2198	8	8	0	127	13.4	9.67	Oxidation [M1; M11; M45; M47; M62]; Carbamidomethyl [C7; C13; C14]	403560	3062.75	0	248.053	1.38751e+09	5.61686e+09	1.77226e+09	1.89145e+09	1.09676e+10	7.329e+09	3.86629e+09	4.24841e+09	2.93703e+09	1.98006e+09	3.31929e+09	1.33697e+09	3.65535e+09	6.33007e+09	4.02091e+09	3.03416e+09	5.47033e+09	2.24226e+09	1.32251	1.44135	1.02838	2.21211e+09	2.92554e+09	4.66878e+09	6.72936e+09	3.58225e+09	3.68391e+09
Afu1g09780	Afu1g09780 AspGDID:ASPL0000102044 COORDS:Chr1_A_fumigatus_Af293:2537271-2538681W, translated using codon table 1 (439 amino acids) Uncharacterized ORF; Ortholog(s) have mitochondrial membrane localization	16	75	5	5	0	439	47.3	7.12	Oxidation [M242]	8146.45	83.2	0	35.89	1.19644e+07	6704948	1.86571e+07	688390	1.21622e+07	38151338	6.46209e+07	3.63499e+06	1.88788e+07	7.41575e+06	8.14726e+06	8.72042e+06	8.15872e+06	2.23971e+07	1.39094e+07	3.17163e+07	3.78087e+07	1.52483e+07	1.53712	1.147	1.02785	8.09448e+06	1.24421e+07	1.48218e+07	1.70006e+07	2.82578e+07	2.90449e+07
Afu1g09330	Afu1g09330 AspGDID:ASPL0000101999 COORDS:Chr1_A_fumigatus_Af293:2420356-2421522W, translated using codon table 1 (345 amino acids) Uncharacterized ORF; Ortholog(s) have sequence-specific DNA binding activity and role in cytoplasmic translational initiation	14	83	4	4	0	345	37.2	4.88		8314.23	102.88	0	21.157	2.07288e+07	4.36888e+07	1.87017e+07	3.32533e+07	1.02072e+08	3.12278e+07	5.54066e+07	5.4601e+07	2.51937e+07	2.00949e+07	5.0242e+07	4.58414e+06	8.9159e+07	4.77716e+07	1.31458e+07	4.25512e+07	7.88977e+07	1.01782e+07	1.10942	1.10979	1.02715	2.49737e+07	2.77064e+07	5.00255e+07	5.55176e+07	4.38757e+07	4.50671e+07
Afu3g04210	Afu3g04210 AspGDID:ASPL0000104937 COORDS:Chr3_A_fumigatus_Af293:1188450-1182737C, translated using codon table 1 (1857 amino acids) Uncharacterized ORF; Fatty acid synthase alpha subunit; transcript induced by exposure to human airway epithelial cells; no human homolog	25	3305	48	48	0	1857	204.5	6.48	Oxidation [M56; M232; M521; M766; M849; M854; M919; M1460]; Carbamidomethyl [C428; C472; C1217]	389073	3930.41	0	376.732	2.1264e+09	2.96384e+09	1.78062e+09	2.39411e+09	4.03673e+09	2.14703e+09	4.03663e+09	3.15026e+09	2.07434e+09	1.18562e+09	1.95228e+09	8.61689e+08	1.86501e+09	3.59619e+09	2.27518e+09	2.81271e+09	4.85806e+09	1.36926e+09	1.71789	1.10877	1.02447	1.3332e+09	2.29029e+09	2.57879e+09	2.85929e+09	3.01334e+09	3.08708e+09
Afu5g07800	Afu5g07800 AspGDID:ASPL0000107852 COORDS:Chr5_A_fumigatus_Af293:1954043-1956749W, translated using codon table 1 (439 amino acids) Uncharacterized ORF; Ortholog of <i>A. nidulans FGSC A4</i> : AN7749, <i>A. niger CBS 513.88</i> : An03g03800, <i>A. oryzae RIB40</i> : AO090701000914, <i>Aspergillus wentii</i> : Aspwe1_0101068 and <i>Aspergillus sydowii</i> : Aspsy1_0058767	28	156	7	7	0	439	45.7	10.21	Oxidation [M151; M152]; Phospho [S123(50); S125(50)]	20481	230.39	0	78.452	39143849	144947758	2.15844e+07	4.16664e+07	9.41593e+07	4.95255e+07	1.71467e+08	1.63493e+08	5.60162e+07	3.9109e+07	7.50495e+07	1.7363e+07	4.70416e+07	1.60188e+08	1.26687e+08	1.97653e+08	1.02072e+08	8.19954e+07	1.56382	0.555082	1.02425	4.38405e+07	6.85587e+07	1.11306e+08	6.17837e+07	1.2724e+08	1.30326e+08
Afu3g13390	Afu3g13390 AspGDID:ASPL0000105734 COORDS:Chr3_A_fumigatus_Af293:3545497-3544228C, translated using codon table 1 (363 amino acids) Uncharacterized ORF; Ortholog(s) have proton-transporting ATPase activity, rotational mechanism activity, role in asexual sporulation, cellular response to drug, vacuolar transport and fungal-type vacuole membrane, nucleus localization	13	24	4	4	0	363	40.9	4.96	Carbamidomethyl [C347]	1913.63	12.23	0	18.158	1.56836e+07	3.27043e+07	2.72903e+06	1.15291e+07	4.65308e+07	3.28382e+06	2.37156e+07	17424010	1.0794e+07	4.4938e+06	15438233	379830	1.16064e+07	2.00652e+07		16284931	1.7521e+07		2.51661	1.29125	1.02415	6.77062e+06	1.7039e+07	1.58358e+07	2.04479e+07	1.6903e+07	1.73112e+07
Afu6g12930	acoA AspGDID:ASPL0000109636 COORDS:Chr6_A_fumigatus_Af293:3262693-3265559W, translated using codon table 1 (787 amino acids) Verified ORF; Mitochondrial aconitate hydratase; citric acid cycle enzyme; protein abundant in conidia; transcript induced in conidia exposed to neutrophils; reacts with rabbit immunosera exposed to A. fumigatus conidia; hypoxia induced	14	149	8	8	0	787	85.5	6.71	Oxidation [M53]	18816.7	213.97	0	64.208	1.24396e+07	18586838	1.95611e+07	4.11531e+07	74673707	6.3919e+07	6.73664e+07	7.0057e+07	5.616e+07	1.30944e+07	2.95864e+07	6.21642e+06	3.92253e+08	8.59103e+07	4.67219e+07	9.47231e+07	6.29493e+07	3.17437e+07	1.03457	0.342448	1.022	1.62991e+07	1.68625e+07	1.74962e+08	5.99153e+07	6.31387e+07	6.45278e+07
Afu1g06580	hel10 AspGDID:ASPL0000101826 COORDS:Chr1_A_fumigatus_Af293:1886083-1885383C, translated using codon table 1 (207 amino acids) Uncharacterized ORF; Ortholog of <i>A. nidulans FGSC A4</i> : AN4252, AN10165, <i>A. fumigatus Af293</i> : Afu1g11910, <i>A. niger CBS 513.88</i> : An18g05640, An08g04120 and <i>A. oryzae RIB40</i> : AO090001000456, AO090001000373	54	508	3	3	0	207	21.8	6.89	Oxidation [M197]	92591.2	1185.61	0	51.94	1.99483e+09	3.98529e+08	1.78705e+09	1.67096e+09	2.40477e+08	1.67685e+09	7982440749	1.8033e+09	4.1441e+09	1.25589e+09	5.63377e+08	1.15265e+09	1.60889e+08	1345058617	8.76347e+08	3.65757e+09	6.62645e+09	3.36099e+09	1.40664	1.50623	1.02087	9.9064e+08	1.39347e+09	7.94098e+08	1.1961e+09	4.54834e+09	4.64328e+09
Afu1g07530	Afu1g07530 AspGDID:ASPL0000101918 COORDS:Chr1_A_fumigatus_Af293:2122230-2121254C, translated using codon table 1 (257 amino acids) Uncharacterized ORF; Ortholog(s) have adenylate kinase activity, role in ADP biosynthetic process, DNA replication initiation, nucleotide phosphorylation and cytosol, mitochondrial intermembrane space, mitochondrial outer membrane, nucleus localization	31	276	7	7	0	257	28.7	7.88	Oxidation [M48; M76]; Carbamidomethyl [C67; C69]	29570.7	225.9	0	52.897	1.56044e+08	7.28409e+07	2.17779e+08	453186950	7.63004e+07	1.49465e+08	2.03466e+08	1.34736e+08	3.22667e+08	2.01155e+08	1.70302e+08	2.23124e+08	2.17484e+08	1.90881e+08	2.04537e+08	1.96038e+08	2.44503e+08	2.08156e+08	0.751223	1.10777	1.01876	1.98194e+08	1.48888e+08	2.04301e+08	2.26317e+08	2.16232e+08	2.20289e+08
Afu1g15020	Afu1g15020 AspGDID:ASPL0000102569 COORDS:Chr1_A_fumigatus_Af293:4039457-4040397W, translated using codon table 1 (215 amino acids) Uncharacterized ORF; 40S ribosomal protein S5; reacts with rabbit immunosera exposed to A. fumigatus conidia	53	1797	14	14	0	215	23.9	9.22	Carbamidomethyl [C77; C183]; Oxidation [M27]; Acetyl [S2(100)]; Phospho [S13(100)]	241840	2119.78	0	149.287	1.15547e+09	1.87846e+09	7.12928e+08	7.1774e+08	1.80231e+09	5.75068e+08	2.93553e+09	4.41225e+09	1.59836e+09	1.00428e+09	8.11746e+08	2.20194e+08	5.60609e+08	2.11577e+09	9.49924e+08	2.69552e+09	5.15263e+09	9.48226e+08	1.8401	0.853519	1.01703	6.78741e+08	1.24895e+09	1.20877e+09	1.03171e+09	2.93212e+09	2.98204e+09
Afu3g07870	Afu3g07870 AspGDID:ASPL0000105191 COORDS:Chr3_A_fumigatus_Af293:1991028-1993517W, translated using codon table 1 (801 amino acids) Uncharacterized ORF; Extracellular serine rich protein; predicted secretory signal sequence; ortholog of <i>A. nidulans</i> AN2954	3	25	2	2	0	801	85.4	5.02	Oxidation [M233; M661]	3234.02	32.95	0	19.45	307549	3.06588e+06	644317	122013	29069626	617496	2.81227e+06	1.88203e+07	1.28309e+06	347281	241436	164026	2.9525e+06	1.92433e+06	1.32103e+07	3.42387e+06	1.43705e+07	4.7709e+06	5.33748	1.64808	1.01553	250914	1.33925e+06	6.02906e+06	9.93638e+06	7.52174e+06	7.63857e+06
Afu4g10050	Afu4g10050 AspGDID:ASPL0000106719 COORDS:Chr4_A_fumigatus_Af293:2602022-2602919W, translated using codon table 1 (149 amino acids) Uncharacterized ORF; Calmodulin	62	590	9	8	1	149	17	4.27	Acetyl [S4(100)]; Oxidation [M125; M146; M147]	85308.1	814.05	0	91.713	4.88085e+08	1.14464e+09	5.12847e+08	3.25474e+08	1.17356e+09	4.62527e+08	6.64863e+08	2.51293e+08	3.36769e+08	3.41727e+08	5.44449e+08	8.97987e+07	3.75435e+08	5.82024e+08	2.21565e+08	3.70075e+08	6.93237e+08	1.77315e+08	2.19839	1.66372	1.00991	3.25325e+08	7.15191e+08	3.93008e+08	6.53854e+08	4.13542e+08	4.17641e+08
Afu2g05440	Afu2g05440 AspGDID:ASPL0000103368 COORDS:Chr2_A_fumigatus_Af293:1522983-1524242W, translated using codon table 1 (268 amino acids) Uncharacterized ORF; Ortholog(s) have cytosol, nucleus localization	18	134	4	4	0	268	29.8	5.54		15346.7	170.85	0	23.002	8.14295e+07	7.28445e+07	3.86241e+07	4.84895e+07	7.53073e+07	29828636	1.1173e+08	9.41628e+07	2.99972e+07	4.36422e+07	6.00778e+07	7.92109e+06	7.0357e+07	7.38056e+07	3.16731e+07	7.845e+07	1.3255e+08	2.29371e+07	1.72784	0.873688	1.00835	3.72137e+07	6.42994e+07	5.86119e+07	5.12085e+07	7.79789e+07	7.86299e+07
Afu8g04000	erg10B AspGDID:ASPL0000110735 COORDS:Chr8_A_fumigatus_Af293:855589-857056W, translated using codon table 1 (401 amino acids) Uncharacterized ORF; Putative acetyl-coenzyme A acetyltransferase; protein induced by hydrogen peroxide; higher expression in 48 h biofilm vs planktonic cells; SrbA-regulated during hypoxia	38	568	9	9	0	401	41.2	6.87		79248	766.58	0	107.511	3.39662e+08	8.9644e+08	2.27922e+08	2.07974e+08	1.15833e+09	3.39553e+08	3.93836e+08	1.00755e+09	1.80897e+08	6.30759e+08	627811312	8.60217e+07	1.09893e+09	4.73309e+08	1.99555e+08	6.54083e+08	7.79235e+08	1.37056e+08	1.08882	0.962789	1.00758	4.48198e+08	4.88008e+08	5.90597e+08	5.6862e+08	5.23458e+08	5.27427e+08
Afu6g06620	Afu6g06620 AspGDID:ASPL0000109023 COORDS:Chr6_A_fumigatus_Af293:1439786-1440310W, translated using codon table 1 (174 amino acids) Uncharacterized ORF; Ortholog(s) have role in ER to Golgi vesicle-mediated transport and COPII-coated ER to Golgi transport vesicle, endoplasmic reticulum localization	15	34	2	2	0	174	18.9	9.04		8923.67	0	0	13.262	6.14599e+06	1.01415e+07	4.37597e+06	6.71682e+06	27333152	7.39541e+06	11040781	30459961	3.43038e+06	7857572	1.15388e+07		1.97164e+07	2.32875e+07	5090684	2.18698e+07	1.8104e+07	4.71008e+06	0.710215	0.861747	1.00553	9.69821e+06	6.88781e+06	1.60315e+07	13815125	1.48946e+07	1.4977e+07
Afu8g05600	Afu8g05600 AspGDID:ASPL0000110889 COORDS:Chr8_A_fumigatus_Af293:1312489-1312126C, translated using codon table 1 (83 amino acids) Uncharacterized ORF; Ortholog of <i>A. nidulans FGSC A4</i> : AN1549, <i>A. niger CBS 513.88</i> : An16g07080, <i>A. oryzae RIB40</i> : AO090005000583, <i>Aspergillus wentii</i> : Aspwe1_0187131 and <i>Aspergillus sydowii</i> : Aspsy1_0086712	73	827	6	6	0	83	9.3	9.98		93606.4	862.9	0	40.362	1.87136e+08	4.47436e+08	1.49617e+08	1.93502e+09	7.82008e+09	2.33607e+09	7.89984e+09	6.03964e+09	2.56456e+09	1.69402e+08	6.27229e+08	1.47315e+08	2.56872e+09	6.1138e+09	2.50559e+09	7.70437e+09	5878920228	2.8342e+09	0.830757	1.08072	1.00527	3.14649e+08	2.61396e+08	3.72937e+09	4.03039e+09	5.4725e+09	5.50135e+09
Afu2g10030	Afu2g10030 AspGDID:ASPL0000103718 COORDS:Chr2_A_fumigatus_Af293:2570628-2569665C, translated using codon table 1 (265 amino acids) Uncharacterized ORF; Immunoreactive protein; calcium induced; transcript induced by exposure to human airway epithelial cells; induced by gliotoxin exposure	58	948	15	15	0	265	28.2	6.37	Carbamidomethyl [C28]	150663	1696.3	0	184.05	5.23791e+08	1.86884e+09	5.76244e+08	1.34003e+08	2.18189e+09	4.94866e+08	7.7174e+07	3.03314e+08	2.00634e+08	9.35753e+08	2.16413e+09	1.79763e+08	9.77234e+08	1.48182e+09	3.17412e+08	1.21923e+08	3.89877e+08	6.7222e+07	0.90524	1.01235	1.00363	1.09322e+09	9.89624e+08	9.25488e+08	9.3692e+08	1.93007e+08	1.93707e+08
Afu6g04870	Afu6g04870 AspGDID:ASPL0000108941 COORDS:Chr6_A_fumigatus_Af293:1145233-1143317C, translated using codon table 1 (595 amino acids) Uncharacterized ORF; Ortholog(s) have cytosol, endosome, nucleus localization	4	10	2	2	0	595	66.8	6.55		927.24	8.94	0	7.317	3.57381e+06	7.74614e+06	4.70189e+06	1.80067e+06	1.32693e+07	1969838	6.07055e+06		1.69558e+06	8764455	669851	1.26893e+06		1.36959e+06	808444	4.77665e+06	6.60252e+06	294603	1.49692	5.21565	0.997894	3.56775e+06	5.34061e+06	1.08902e+06	5.67994e+06	3.89126e+06	3883064
Afu3g03650	sidG AspGDID:ASPL0000104884 COORDS:Chr3_A_fumigatus_Af293:985231-984524C, translated using codon table 1 (235 amino acids) Uncharacterized ORF; Putative acetyltransferase with a predicted role in iron metabolism; located in an iron-regulated gene cluster; fusarinine C acetyltransferase; SrbA-regulated during hypoxia	33	294	7	7	0	235	26.8	7.03	Carbamidomethyl [C156]; Oxidation [M32; M37; M153]	40900	333.03	0	83.875	8.83804e+08	1.31021e+09	5.6213e+08		356347		3.95764e+06	463071		9.05216e+08	1340116221	4.34115e+07		820636	373748	4.26758e+06		164881	1.20422	0.596704	0.99735	7.62915e+08	9.18714e+08	597192	356347	2.21623e+06	2.21036e+06
Afu2g13710	Afu2g13710 AspGDID:ASPL0000104086 COORDS:Chr2_A_fumigatus_Af293:3562035-3560485C, translated using codon table 1 (470 amino acids) Uncharacterized ORF; NADH-ubiquinone oxidoreductase 49 kDa subunit	31	519	12	12	0	470	52.8	6.65	Oxidation [M414]	87925.4	990.96	0	128.366	3.17328e+08	3.29869e+08	1.39194e+08	3.90446e+08	5.82016e+08	4.13834e+08	7.83088e+08	5.34946e+08	4.08681e+08	1.6423e+08	2.26337e+08	6.79233e+07	5.10759e+08	5.72051e+08	436539612	5.69285e+08	7.42192e+08	4.20096e+08	1.71518	0.912428	0.997194	1.5283e+08	2.62131e+08	5.0645e+08	4.62099e+08	577191132	5.75572e+08
Afu3g11690	Afu3g11690 AspGDID:ASPL0000105565 COORDS:Chr3_A_fumigatus_Af293:3071255-3069978C, translated using codon table 1 (360 amino acids) Uncharacterized ORF; Putative class II fructose-bisphosphate aldolase; immunoreactive protein; reacts with rabbit immunosera exposed to A. fumigatus conidia; hypoxia induced protein	19	147	6	6	0	360	39.8	5.85	Oxidation [M313]	17529.7	205.4	0	59.356	34741348	59625186	33579251	4.19389e+07	1.09984e+08	9.05027e+07	1.15551e+08	9.20373e+07	2.86842e+07	2.09394e+07	4.94115e+07	1.44755e+07	2.51244e+08	8.29967e+07	6.97108e+07	7.30541e+07	1.13051e+08	5.12416e+07	1.50833	0.600135	0.995476	2.82755e+07	42648595	1.34651e+08	8.08085e+07	7.91154e+07	7.87575e+07
Afu3g10100	Afu3g10100 AspGDID:ASPL0000105407 COORDS:Chr3_A_fumigatus_Af293:2602320-2600323C, translated using codon table 1 (299 amino acids) Uncharacterized ORF; Ortholog(s) have role in mRNA export from nucleus and nucleus localization	30	185	9	9	0	299	35.1	9.5		24155.2	272.07	0	97.502	3.90039e+08	4.9955e+07	3.3319e+08	8.14422e+07	1.55677e+07	4.15749e+08	1.02773e+08	7.25093e+07	3.40973e+08	1.07636e+08	2.1366e+08	3.51156e+07	3.14189e+07	1.14119e+08	5.46899e+08	142016320	2.54426e+08	1.23143e+08	2.16936	0.740513	0.993589	1.18804e+08	2.57728e+08	2.30812e+08	1.7092e+08	1.73195e+08	1.72085e+08
Afu3g03600	Afu3g03600 AspGDID:ASPL0000104879 COORDS:Chr3_A_fumigatus_Af293:965315-964392C, translated using codon table 1 (307 amino acids) Uncharacterized ORF; Has domain(s) with predicted hydrolase activity and role in metabolic process	12	58	3	3	0	307	33.8	8.7	Oxidation [M298]	7216.22	64.47	0	39.776	2.43482e+07	2.02974e+07	1.25082e+07	2.86267e+06	9.86355e+06	6.5084e+06	3.52153e+07	5.19207e+07	1.52653e+07	6.88924e+06	1.50936e+07	255151	3.17399e+06	5.53669e+06	291710	2.48921e+07	72440841	5.79003e+06	2.57009	2.13661	0.993001	7.41268e+06	1.90513e+07	3.0008e+06	6.41154e+06	3.43743e+07	3.41338e+07
Afu2g13090	Afu2g13090 AspGDID:ASPL0000104023 COORDS:Chr2_A_fumigatus_Af293:3361544-3362710W, translated using codon table 1 (336 amino acids) Uncharacterized ORF; Ortholog(s) have DNA binding, RNA polymerase II activity, RNA-directed 5'-3' RNA polymerase activity and role in response to drug, termination of RNA polymerase II transcription	21	287	6	6	0	336	36.8	4.67	Carbamidomethyl [C102]	38224.2	428.84	0	44.766	1.17294e+08	2.93008e+08	9.60098e+07	7.84314e+07	3.1141e+08	1.08757e+08	1.44684e+08	9.69696e+07	7.13738e+07	1.03944e+08	1.8828e+08	1.62796e+07	1.15335e+08	136550633	4.67023e+07	8.7236e+07	199028539	3.22824e+07	1.64119	1.66986	0.982674	1.02835e+08	1.68771e+08	9.95291e+07	1.66199e+08	1.06182e+08	1.04343e+08
Afu5g05630	Afu5g05630 AspGDID:ASPL0000107640 COORDS:Chr5_A_fumigatus_Af293:1313445-1312542C, translated using codon table 1 (154 amino acids) Uncharacterized ORF; 60S ribosomal protein L23	41	739	8	8	0	154	17.1	10.33	Oxidation [M84]	100309	896.33	0	68.957	5.86784e+08	5.20211e+08	6.42714e+08	8.98355e+08	5.29093e+08	6.84963e+08	1.65969e+09	1.09469e+09	2.2329e+09	3.63389e+08	6.89313e+08	4.23478e+08	7.09299e+08	1.80295e+09	1.34044e+09	1.26201e+09	2.73103e+09	1.08293e+09	1.18529	0.548295	0.982529	4.9206e+08	5.83236e+08	1.28423e+09	7.04137e+08	1.69199e+09	1.66243e+09
Afu5g10550	Afu5g10550 AspGDID:ASPL0000108119 COORDS:Chr5_A_fumigatus_Af293:2702208-2700129C, translated using codon table 1 (519 amino acids) Uncharacterized ORF; ATP synthase F1, beta subunit; reacts with rabbit immunosera exposed to A. fumigatus conidia; hypoxia induced protein	61	4100	24	24	0	519	55.6	5.44	Oxidation [M102; M239; M260; M327; M330; M415]; Acetyl [S315(100)]	606346	6314.53	0	389.398	5.98227e+09	5.23074e+09	6.12686e+09	6.25591e+09	7658537851	8.005e+09	1.3903e+10	6.18691e+09	8.08677e+09	3.82703e+09	6.92456e+09	2.36932e+09	8095553999	1.20014e+10	5.1602e+09	9.20436e+09	1.59583e+10	3.52133e+09	1.32154	0.86785	0.982312	4.37364e+09	5.77996e+09	8.41905e+09	7.30648e+09	9.56133e+09	9.39221e+09
Afu5g12160	Afu5g12160 AspGDID:ASPL0000108272 COORDS:Chr5_A_fumigatus_Af293:3150617-3152384W, translated using codon table 1 (506 amino acids) Uncharacterized ORF; Putative alpha-1,2-mannosyltransferase with a predicted role in N-linked protein glycosylation; 1 predicted transmembrane domain	7	20	3	3	0	506	58.8	5.9		1937.82	26.22	0	9.364		11647603	7.37348e+06		1.62223e+07	1.1218e+07	2.8846e+06	2.5783e+07	37555163	6.08458e+07	4.33448e+07	8.38537e+06	9.94768e+07	9.08902e+06	2.41252e+07	2.47063e+07	2.23208e+07	2.05563e+07	0.253443	0.310198	0.979867	3.75253e+07	9.51054e+06	4.42303e+07	1.37201e+07	2.25278e+07	2.20743e+07
Afu5g01970	gpdA AspGDID:ASPL0000107377 COORDS:Chr5_A_fumigatus_Af293:503797-505194W, translated using codon table 1 (338 amino acids) Verified ORF; Glyceraldehyde-3-phosphate dehydrogenase; predicted gene pair with AFUA_5G01030; protein induced by hydrogen peroxide; reacts with rabbit immunosera exposed to A. fumigatus conidia: induced by L-tyrosine	56	3618	24	24	0	338	36.3	7.43	Oxidation [M175; M231; M233]; Carbamidomethyl [C247]	552478	5909.61	0	291.352	5.71117e+09	2.33965e+10	4.03342e+09	4.37389e+09	1.74415e+10	4.8939e+09	9.70019e+09	3.36666e+10	5.54495e+09	9.28089e+09	1.32429e+10	1.68669e+09	1.18669e+10	5.59419e+09	3.3602e+09	2.04294e+10	2.58163e+10	3.77245e+09	1.36887	1.28279	0.97788	8.07017e+09	1.1047e+10	6.94042e+09	8.90311e+09	1.66727e+10	1.63039e+10
Afu5g06550	Afu5g06550 AspGDID:ASPL0000107731 COORDS:Chr5_A_fumigatus_Af293:1600325-1596493C, translated using codon table 1 (1179 amino acids) Uncharacterized ORF; Ortholog of <i>A. nidulans FGSC A4</i> : AN2259, <i>A. niger CBS 513.88</i> : An17g01100, <i>A. oryzae RIB40</i> : AO090701000188, <i>Aspergillus wentii</i> : Aspwe1_0023497 and <i>Aspergillus sydowii</i> : Aspsy1_0054289	5	35	4	4	0	1179	130.6	5.76		4105.28	45.38	0	21.535	2.58329e+07	2.96182e+07	6.5123e+06	1.90659e+07	33453465	7.22567e+06	1.67811e+07	1.82994e+07	5.26023e+06	2.18929e+07	4.81858e+07	1.0364e+06	2.81368e+07	3.31749e+07	2.62722e+06	1.21301e+07	28248214	1.00321e+06	0.871311	0.934408	0.974849	2.3705e+07	2.06545e+07	2.1313e+07	1.9915e+07	1.37938e+07	1.34469e+07
Afu3g10660	erg13 AspGDID:ASPL0000105464 COORDS:Chr3_A_fumigatus_Af293:2760689-2762268W, translated using codon table 1 (460 amino acids) Uncharacterized ORF; Putative hydroxymethyl glutaryl-coenzyme A synthase with a predicted role in ergosterol biosynthesis; SrbA-regulated during hypoxia	25	387	10	9	1	460	50.8	6.55	Carbamidomethyl [C215; C223; C267; C417]; Oxidation [M392; M416]; Acetyl [S2(100)]	51967.7	406.84	0	79.484	3.03563e+08	1.34371e+09	2.09096e+08	3.75098e+08	1.62382e+09	2.84207e+08	5.3594e+08	5.24613e+08	1.81231e+08	4.28193e+08	1.13195e+09	2.5407e+07	2.7739e+08	7.07956e+08	9.38093e+07	3.06378e+08	9.24703e+08	4.38907e+07	1.17081	2.11566	0.97397	5.28515e+08	6.18791e+08	3.59719e+08	7.6104e+08	4.24991e+08	4.13928e+08
Afu3g02010	Afu3g02010 AspGDID:ASPL0000104720 COORDS:Chr3_A_fumigatus_Af293:494418-496280W, translated using codon table 1 (566 amino acids) Uncharacterized ORF; Ortholog(s) have versicolorin reductase activity and role in positive regulation of sterigmatocystin biosynthetic process, sterigmatocystin biosynthetic process	7	23	3	3	0	566	64	6.73		3042.67	27.83	0	13.285	953671		5.06019e+06	5.99134e+06	1.5629e+06	3.89834e+06	9.71173e+06	6.48152e+06	4.55329e+06	6271908	1.23401e+07	661242	14641788	1.96156e+07		5.49259e+06	1.43964e+07	1.43363e+06	0.468047	0.222873	0.972981	6.42443e+06	3.00693e+06	1.71287e+07	3.81753e+06	7.10755e+06	6.91551e+06
Afu1g10630	Afu1g10630 AspGDID:ASPL0000102127 COORDS:Chr1_A_fumigatus_Af293:2776408-2774958C, translated using codon table 1 (387 amino acids) Uncharacterized ORF; Putative S-adenosylmethionine synthetase; higher expression in 48 h biofilm vs planktonic cells; hypoxia induced protein	68	3544	25	25	0	387	42.2	6.01	Carbamidomethyl [C37; C96]	462645	5573.92	0	337.214	2.78004e+09	4.71769e+09	2.53487e+09	5.1396e+09	1.05931e+10	4.62463e+09	8.94006e+09	9.05066e+09	5.07165e+09	3.14856e+09	6.11595e+09	3.88955e+08	6.22348e+09	8.94337e+09	2.31921e+09	8.6716e+09	1.36908e+10	1.39791e+09	1.03927	1.16421	0.970626	3.21782e+09	3.3442e+09	5.82868e+09	6.78579e+09	7.9201e+09	7.68746e+09
Afu1g11120	Afu1g11120 AspGDID:ASPL0000102175 COORDS:Chr1_A_fumigatus_Af293:2932430-2931030C, translated using codon table 1 (387 amino acids) Uncharacterized ORF; Has domain(s) with predicted cytoplasm, nucleus localization	27	94	5	5	0	387	41.6	4.65	Oxidation [M160]	13574.6	141.75	0	36.422	1.30781e+07	9.67718e+07	3.71498e+07	3.50877e+07	1.53287e+08	5.60779e+07	6.86076e+07	5.2306e+07	3.28886e+07	3.30971e+07	8.27364e+07	4.98928e+06	7.01178e+07	1.16906e+08	1.6274e+07	4.8002e+07	103099181	7.46561e+06	1.21666	1.20244	0.969952	4.02742e+07	4.89999e+07	6.7766e+07	8.14843e+07	5.28556e+07	5.12674e+07
Afu2g03830	aspf4 AspGDID:ASPL0000103209 COORDS:Chr2_A_fumigatus_Af293:1016683-1017651W, translated using codon table 1 (322 amino acids) Verified ORF; Allergen Asp f 4; higher expression in biofilm vs planktonic cells; transcript induced by growth on hydrogen peroxide	29	227	6	6	0	322	34.1	5.35	Carbamidomethyl [C272; C279]	31293.1	352.83	0	64.279	4.38521e+07	3.75006e+07	6.20392e+07	2.00241e+08	7.03288e+07	2.78488e+08	3.23162e+07	6.65557e+07	2.84919e+08	1.12472e+08	1.88756e+08	4.21044e+07	1.37059e+08	2.60956e+08	2.8523e+08	1.46041e+08	1.95542e+08	5.47327e+07	0.417647	0.803604	0.968399	1.14444e+08	4.77973e+07	2.27748e+08	1.8302e+08	1.32105e+08	1.2793e+08
Afu3g08600	Afu3g08600 AspGDID:ASPL0000105262 COORDS:Chr3_A_fumigatus_Af293:2202817-2204107W, translated using codon table 1 (310 amino acids) Uncharacterized ORF; Translational initiation factor 2 beta	32	338	10	10	0	310	33.9	8.68	Carbamidomethyl [C189; C206; C261; C283; C286]	40329	404.41	0	66.498	9.0947e+07	4.78769e+08	9.60952e+07	9.09268e+07	5.92844e+08	2.45511e+08	2.04732e+08	2.93202e+08	8.50856e+07	7.67554e+07	1.40367e+08	5.95012e+07	1.35424e+08	2.47652e+08	1.49783e+08	229340765	2.67057e+08	1.05907e+08	2.40692	1.74395	0.967982	9.22078e+07	2.21937e+08	1.7762e+08	3.0976e+08	2.00768e+08	1.9434e+08
Afu2g02560	Afu2g02560 AspGDID:ASPL0000103086 COORDS:Chr2_A_fumigatus_Af293:659395-662458W, translated using codon table 1 (916 amino acids) Uncharacterized ORF; Ortholog(s) have role in establishment or maintenance of cell polarity and cytosol localization	12	254	10	10	0	916	100.6	5.66		30325.8	337.85	0	52.21	1.52885e+08	1.93438e+08	92644841	1.28643e+08	3.37124e+08	1.29363e+08	3.3119e+08	2.37847e+08	1.0656e+08	1.24718e+08	3.13371e+08	1.88688e+07	7.42665e+07	3.13859e+08	4.23595e+07	1.46805e+08	491980721	5.9247e+07	0.960631	1.38246	0.96786	1.52319e+08	1.46322e+08	1.43495e+08	1.98376e+08	2.32678e+08	2.25199e+08
Afu3g11360	Afu3g11360 AspGDID:ASPL0000105534 COORDS:Chr3_A_fumigatus_Af293:2979671-2978196C, translated using codon table 1 (451 amino acids) Uncharacterized ORF; Ortholog(s) have role in cellular protein localization, eukaryotic translation initiation factor 3 complex assembly, positive regulation of proteasomal ubiquitin-dependent protein catabolic process	6	40	2	2	0	451	51.7	5.35		5436.1	55.97	0	13.765	8.73957e+06	7.34397e+06	1.13862e+06	2.1962e+07	3.36708e+07	2326034	2.44247e+07	2.60015e+07	2.41212e+06	2.11079e+06	19886417		2.5812e+07	3.00508e+07	863683	1.33404e+07	4.11594e+07	191369	0.52195	1.02172	0.966121	1.09986e+07	5.74072e+06	1.89088e+07	1.93196e+07	1.82304e+07	1.76128e+07
Afu5g04170	hsp90 AspGDID:ASPL0000107596 COORDS:Chr5_A_fumigatus_Af293:1108402-1110583W, translated using codon table 1 (706 amino acids) Verified ORF; Heat shock protein; allergen Asp f 12; likely essential; required for conidiation and cell wall integrity; transcript induced by growth on hydrogen peroxide; enters the nucleus in response to heat shock	47	3141	37	37	0	706	80.6	5.01	Oxidation [M586; M702]; Phospho [S36(98.1)]; Carbamidomethyl [C573]	428037	4487.06	0	297.975	3.02177e+09	9.89289e+09	1.87937e+09	3.4927e+09	1.52664e+10	3.74407e+09	4.14676e+09	7.90027e+09	2.01531e+09	2.77112e+09	6.17857e+09	3.46466e+08	8.1805e+09	1.00703e+10	1.79348e+09	4.11073e+09	9.74118e+09	7.22092e+08	1.59141	1.12267	0.964893	3.09872e+09	4.93134e+09	6.68143e+09	7.50105e+09	4.858e+09	4.68745e+09
Afu6g12660	Afu6g12660 AspGDID:ASPL0000109609 COORDS:Chr6_A_fumigatus_Af293:3198955-3199723W, translated using codon table 1 (155 amino acids) Uncharacterized ORF; 40S ribosomal protein S10b; protein level decreases upon heat shock	48	1138	10	10	0	155	17.8	9.73	Carbamidomethyl [C46]; Oxidation [M1; M104; M105]	127609	1385.77	0	65.624	1.34548e+09	2.41809e+09	1.30638e+09	2.2559e+09	3.00183e+09	1.19253e+09	5.72509e+09	6.94217e+09	4.49982e+09	1.7435e+09	1.17153e+09	4.88097e+08	1.36545e+09	4.22548e+09	2.57327e+09	5.20428e+09	9.86747e+09	2.74134e+09	1.48979	0.790066	0.963734	1.13438e+09	1.68998e+09	2.7214e+09	2.15009e+09	5.9377e+09	5.72236e+09
Afu2g14990	Afu2g14990 AspGDID:ASPL0000104214 COORDS:Chr2_A_fumigatus_Af293:3948734-3946908C, translated using codon table 1 (451 amino acids) Uncharacterized ORF; Tubulin alpha-2 subunit; gene pair with AFUA_1G02550 (tubulin alpha-1 subunit)	33	796	16	13	0	451	50.4	5.16	Carbamidomethyl [C330]; Oxidation [M315; M400]	89272.4	1018.23	0	130.315	4.93836e+08	1.14388e+09	2.54663e+08	2.87479e+08	9.99186e+08	2.865e+08	7.73678e+08	5.54502e+08	2.52376e+08	4.34066e+08	9.90797e+08	4.51807e+07	2.354e+08	4.0918e+08	7.44259e+07	4.97904e+08	1.05443e+09	9.48702e+07	1.28729	2.18797	0.959538	4.90015e+08	6.30792e+08	2.39669e+08	5.24388e+08	5.49069e+08	5.26852e+08
Afu2g15290	Afu2g15290 AspGDID:ASPL0000104246 COORDS:Chr2_A_fumigatus_Af293:4053500-4054061W, translated using codon table 1 (136 amino acids) Verified ORF; Conidia-enriched protein of unknown function; transcript downregulated in response to voriconazole; hypoxia repressed protein	57	843	7	7	0	136	14.8	6.76	Carbamidomethyl [C75; C78; C123]; Oxidation [M73; M134]; Acetyl [S76(100); S80(100)]	113740	1225.23	0	119.3	2.99381e+09	5.7792e+09	2063621578	1.60593e+08	2.31318e+08	2.13236e+08	3.14097e+06	1.83162e+07	9.08413e+06	4.83582e+09	7.01506e+09	8.13696e+08	3.00816e+08	1.41627e+08	117373767	1.83557e+07	7.5787e+06	5.91369e+06	0.855665	1.08097	0.958967	4.22152e+09	3.61221e+09	1.86606e+08	2.01716e+08	1.0616e+07	1.01804e+07
Afu4g11340	lys9 AspGDID:ASPL0000106843 COORDS:Chr4_A_fumigatus_Af293:2978580-2976809C, translated using codon table 1 (450 amino acids) Uncharacterized ORF; Saccharopine dehydrogenase; hypoxia induced protein; transcript induced by exposure to human airway epithelial cells	61	1464	27	27	0	450	49.4	6.28	Carbamidomethyl [C37; C47; C116; C345; C404; C430]; Oxidation [M258; M352; M361; M363; M396; M425; M445]	194761	1915.97	0	255.032	2.93574e+09	7.74886e+09	1.99165e+09	1.03472e+09	4.16126e+09	1.32365e+09	1.7276e+09	1.97087e+09	8.71041e+08	3.26512e+09	5.68303e+09	3.09883e+08	1.36053e+09	1.97949e+09	3.86429e+08	1.6235e+09	2.93429e+09	2.08587e+08	1.36922	1.74956	0.958697	3.08601e+09	4.22541e+09	1.24215e+09	2.17321e+09	1.58879e+09	1.52317e+09
Afu1g07020	Afu1g07020 AspGDID:ASPL0000101869 COORDS:Chr1_A_fumigatus_Af293:1998734-1997177C, translated using codon table 1 (438 amino acids) Uncharacterized ORF; Ortholog(s) have cyclin-dependent protein serine/threonine kinase activator activity	4	5	2	2	0	438	50.4	8.28	Carbamidomethyl [C167]	449.42	3.44	0.001	5.879	698613	3.00481e+06	531930	732129		1.09947e+06	970543	1891288	3.10223e+06			1.77939e+06			2.62283e+06			2.07706e+06	0.793411	0.349164	0.957133	1.77939e+06	1.41178e+06	2.62283e+06	915797	2.07706e+06	1.98802e+06
Afu6g02470	Afu6g02470 AspGDID:ASPL0000108702 COORDS:Chr6_A_fumigatus_Af293:466824-464770C, translated using codon table 1 (582 amino acids) Uncharacterized ORF; Putative fumarate hydratase; reacts with rabbit immunosera exposed to A. fumigatus conidia	19	782	9	9	0	582	63.1	8.97	Oxidation [M238; M575]	116900	1219.26	0	93.236	4.02847e+08	2.86916e+08	4.02417e+08	7.53984e+08	3.99499e+08	3.11656e+08	1.11742e+09	5.09566e+08	5.2168e+08	4.13601e+08	3.02482e+08	1.23845e+08	1.11346e+09	4.34963e+08	3.45109e+08	8.74352e+08	1.05106e+09	3.1991e+08	1.30032	0.773759	0.956953	2.79976e+08	3.6406e+08	6.31178e+08	4.8838e+08	7.48442e+08	7.16224e+08
Afu1g10910	tubA AspGDID:ASPL0000102154 COORDS:Chr1_A_fumigatus_Af293:2850137-2848155C, translated using codon table 1 (466 amino acids) Uncharacterized ORF; Beta-tubulin; predicted gene pair with AFUA_7G00250 (tubulin beta-2 subunit); protein induced by hydrogen peroxide	45	5237	21	13	10	466	51.8	4.87	Oxidation [M66; M92; M166; M182; M183; M276; M312; M318; M319; M342; M349; M382; M407]; Carbamidomethyl [C146; C148; C332]	750014	6291.78	0	343.626	7.06572e+09	1.71684e+10	5.55069e+09	5.69958e+09	2.03995e+10	6.91841e+09	1.11345e+10	1.56228e+10	5.43826e+09	7.60057e+09	1.4706e+10	9.08501e+08	7.91435e+09	9.19816e+09	2.79712e+09	9.18696e+09	2.16624e+10	2.85868e+09	1.283	1.65837	0.955129	7.73834e+09	9.92828e+09	6.63654e+09	1.10058e+10	1.1236e+10	1.07319e+10
Afu6g08050	gnd1 AspGDID:ASPL0000109165 COORDS:Chr6_A_fumigatus_Af293:1868427-1870349W, translated using codon table 1 (491 amino acids) Verified ORF; 6-phosphogluconate dehydrogenase; conidia-enriched protein; protein induced by heat shock; reacts with rabbit immunosera exposed to conidia; hypoxia-induced protein; transcript induced by exposure to human airway epithelial cells	37	1485	16	16	0	491	54.1	5.94	Oxidation [M213]; Carbamidomethyl [C65; C172; C173; C462]	192262	1905.53	0	141.76	1.98271e+09	4.87341e+09	1.17157e+09	8.61909e+08	5.05432e+09	1.03787e+09	3.17606e+09	3.61091e+09	1.07254e+09	2.60227e+09	4.9304e+09	2.45506e+08	1.75143e+09	2.22715e+09	6.5432e+08	3.49577e+09	4.21666e+09	5.28315e+08	1.03208	1.50103	0.953738	2.59273e+09	2.6759e+09	1.5443e+09	2.31803e+09	2.74691e+09	2.61984e+09
Afu2g11150	Afu2g11150 AspGDID:ASPL0000103830 COORDS:Chr2_A_fumigatus_Af293:2856083-2857872W, translated using codon table 1 (468 amino acids) Uncharacterized ORF; Putative secretory-pathway GDP dissociation inhibitor; transcript and protein levels increase upon exposure to amphotericin B	8	44	4	4	0	468	52.2	5.5		4541.25	48.32	0	20.183	1.39159e+07	5.50369e+07	2.36518e+08		32838506	628497693	2.23936e+07	4.44439e+06	238719476	1.98995e+06		1.43676e+08	26283128	1.2526e+07	7.6806e+08	1.43546e+07	2.04812e+06	2.63119e+08	1.39805	1.22945	0.950043	7.28327e+07	1.01824e+08	2.68956e+08	3.30668e+08	9.31738e+07	8.85191e+07
Afu8g04490	Afu8g04490 AspGDID:ASPL0000110784 COORDS:Chr8_A_fumigatus_Af293:1016942-1018391W, translated using codon table 1 (399 amino acids) Uncharacterized ORF; Transcript up-regulated in conidia exposed to neutrophils	5	13	2	2	0	399	43.9	4.69		1144.49	5.65	0	10.081		2.75724e+06	163277	1.49473e+06	1.23487e+07	2.39385e+06	8.30188e+06	1.25207e+07	867245	469022	1255634		6.82416e+06	8.66632e+06	743980	9.57902e+06	1.2939e+07	389176	1.69339	1.00017	0.946855	862328	1.46026e+06	5.41149e+06	5.41241e+06	7.63575e+06	7.22994e+06
Afu2g08560	Afu2g08560 AspGDID:ASPL0000103575 COORDS:Chr2_A_fumigatus_Af293:2202070-2199246C, translated using codon table 1 (884 amino acids) Uncharacterized ORF; Ortholog(s) have nuclear pore localization	13	365	8	8	0	884	97.3	5.22	Carbamidomethyl [C230]	48472.4	584.8	0	73.172	3.60911e+07	3.39375e+07	1.54012e+08	1.46258e+08	9.20951e+07	2.41723e+08	1.91545e+08	1.92125e+08	1.89632e+08	4.54011e+07	2.03284e+07	8.35959e+07	1.28495e+08	2.07207e+08	2.63872e+08	233058794	2.07237e+08	1.6554e+08	1.50035	0.800696	0.946299	4.97751e+07	7.46803e+07	1.99858e+08	1.60025e+08	2.01945e+08	1.91101e+08
Afu7g00350	Afu7g00350 AspGDID:ASPL0000109834 COORDS:Chr7_A_fumigatus_Af293:99526-100896W, translated using codon table 1 (456 amino acids) Uncharacterized ORF; Putative NAD-dependent dehydrogenase; protein induced by hydrogen peroxide; transcript up-regulated in conidia exposed to neutrophils	28	516	11	11	0	456	49.9	9.17	Oxidation [M415]	73768.3	787.32	0	88.669	123316216	447667131	1.41833e+08	1.28775e+08	6.2229e+08	375619831	5.95858e+08	746724140	3.1081e+08	1.54811e+08	1.26551e+08	6.59556e+07	3.21802e+08	5.2449e+08	3.68034e+08	7.78831e+08	7.20941e+08	2.5231e+08	2.05235	0.927827	0.943673	1.15772e+08	2.37605e+08	4.04776e+08	3.75562e+08	5.84027e+08	5.51131e+08
Afu2g05510	Afu2g05510 AspGDID:ASPL0000103374 COORDS:Chr2_A_fumigatus_Af293:1537597-1538232W, translated using codon table 1 (101 amino acids) Uncharacterized ORF; Ortholog(s) have proton-transporting ATP synthase activity, rotational mechanism activity and role in ATP synthesis coupled proton transport	32	444	3	3	0	101	11.2	10.43		61226	611.59	0	27.68	5.77495e+08	5.46976e+08	7.77726e+08	4.53734e+08	6.14398e+08	8.28143e+08	842189530	5.56786e+08	8.00863e+08	5.57558e+08	7.33744e+08	3.33948e+08	7.09592e+08	1.08207e+09	6.28868e+08	8.5021e+08	9.31381e+08	5.49557e+08	1.1704	0.783412	0.943672	5.4175e+08	6.34066e+08	8.06845e+08	6.32092e+08	777049495	7.3328e+08
Afu5g09210	alp2 AspGDID:ASPL0000107990 COORDS:Chr5_A_fumigatus_Af293:2366798-2365176C, translated using codon table 1 (495 amino acids) Verified ORF; Autophagic (vacuolar) serine protease; allergen Asp f 18; predicted signal sequence for secretion; transcript induced by growth on hydrogen peroxide; transcript up-regulated in conidia exposed to neutrophils	13	154	5	5	0	495	52.6	6.25		14248	182.65	0	25.179	2.04989e+08	1.23384e+08	1.5049e+08	8.3742e+07	4.17574e+07	5.37102e+07	9.31911e+07	14056591	7.2483e+07	8.27099e+07	1.21197e+08	1.97566e+07	1.01615e+08	7.63691e+07	2.94206e+07	2.88798e+07	1.41605e+08	2.00537e+07	2.141	0.864057	0.943277	7.45545e+07	1.59621e+08	6.9135e+07	5.97365e+07	6.35129e+07	5.99102e+07
Afu3g07430	aspf27 AspGDID:ASPL0000105151 COORDS:Chr3_A_fumigatus_Af293:1867882-1867179C, translated using codon table 1 (163 amino acids) Verified ORF; Putative peptidyl-prolyl cis-trans isomerase; cyclophilin; allergen Asp f 27; protein abundant in conidia; Yap1-dependent induction in response to hydrogen peroxide; induced by L-tyrosine	28	143	4	4	0	163	17.7	7.97	Oxidation [M60; M99]	12823.1	61.24	0	32.046	5.04719e+07	4.5331e+07	4.18552e+07	5.36406e+07	5.74931e+07	3.72015e+07	1.02222e+08	5.49984e+07	3.43648e+07	5.39064e+07	7.48145e+07	1.62859e+07	4.41479e+08	9.02081e+07	7.15446e+07	6.94099e+07	9.06513e+07	4.3195e+07	0.949322	0.245901	0.942581	4.83356e+07	4.58861e+07	2.01077e+08	4.94451e+07	6.7752e+07	6.38618e+07
Afu2g10090	Afu2g10090 AspGDID:ASPL0000103724 COORDS:Chr2_A_fumigatus_Af293:2584422-2583412C, translated using codon table 1 (153 amino acids) Uncharacterized ORF; 40S ribosomal protein S15	63	574	12	12	0	153	17.7	10.07	Phospho [T4(99.6)]; Oxidation [M62; M91; M97]	58407.5	276.22	0	105.353	6.98142e+07	1.30201e+08	1.62617e+07	6.94513e+07	6.84615e+07	2.19306e+07	1.58832e+08	3.55324e+08	1.0214e+08	3.26097e+07	4.57221e+07	2.27162e+07	2.98151e+07	2.68317e+08	1.62949e+08	9.51591e+07	4.70021e+08	8.96875e+07	2.14034	0.346671	0.9411	3.36826e+07	7.20922e+07	1.53694e+08	5.32811e+07	2.18289e+08	2.05432e+08
Afu3g14320	Afu3g14320 AspGDID:ASPL0000105822 COORDS:Chr3_A_fumigatus_Af293:3801857-3804177W, translated using codon table 1 (712 amino acids) Uncharacterized ORF; Ortholog(s) have cytosol localization	21	240	12	12	0	712	77.9	5.87	Oxidation [M572]	30895.5	358.09	0	81.879	4.19399e+07	7.99438e+07	7.4609e+07	8.70879e+07	101815015	8.3807e+07	173618903	1.10726e+08	1.00915e+08	4.38985e+07	4.08899e+07	3.72183e+07	7.8027e+07	1.43888e+08	9.01245e+07	1.26855e+08	1.98118e+08	8.60385e+07	1.61051	0.873961	0.937345	4.06689e+07	6.54976e+07	1.04013e+08	9.09033e+07	1.37004e+08	1.2842e+08
Afu4g00970	Afu4g00970 AspGDID:ASPL0000106015 COORDS:Chr4_A_fumigatus_Af293:263555-261911C, translated using codon table 1 (450 amino acids) Uncharacterized ORF; Ortholog(s) have IMP 5'-nucleotidase activity, role in inosine salvage, nicotinamide riboside biosynthetic process, nicotinic acid riboside biosynthetic process and cytosol, nucleus localization	15	174	5	5	0	450	50.1	7.11	Carbamidomethyl [C311]	17291.7	199.38	0	30.393	97172121	1.69759e+08	5.52695e+07	2.69398e+07	1.24614e+08	3.88219e+07	6.92619e+07	8.84843e+07	3.31833e+07	1.08371e+08	2.29103e+08	8.30008e+06	4.1381e+07	75272033	3.24824e+07	7.18592e+07	1.14469e+08	1.74785e+07	0.931823	1.27653	0.936815	1.15258e+08	1.074e+08	4.97118e+07	6.34585e+07	6.79357e+07	6.36432e+07
Afu2g08940	Afu2g08940 AspGDID:ASPL0000103612 COORDS:Chr2_A_fumigatus_Af293:2296391-2298108W, translated using codon table 1 (551 amino acids) Uncharacterized ORF; Ortholog of <i>A. nidulans FGSC A4</i> : AN6065, <i>A. niger CBS 513.88</i> : An12g04650, <i>A. oryzae RIB40</i> : AO090011000801, <i>Aspergillus wentii</i> : Aspwe1_0176156 and <i>Aspergillus sydowii</i> : Aspsy1_0031398	11	16	3	3	0	551	59.5	7.23		2959.48	25.28	0	23.366	8.55977e+06	1.18246e+07	3.6625e+06	6.61283e+06	7255450	4.03276e+06	1.1473e+07		4.21994e+06	5.70204e+06	5.94669e+06	879139	2.18145e+06	9.14402e+06	3.11116e+06	6.78611e+06	1.63779e+07	1.96417e+06	1.91947	1.23997	0.936774	4.17596e+06	8.01564e+06	4.81221e+06	5.96702e+06	8.37605e+06	7.84647e+06
Afu4g10800	Afu4g10800 AspGDID:ASPL0000106793 COORDS:Chr4_A_fumigatus_Af293:2823433-2822224C, translated using codon table 1 (237 amino acids) Uncharacterized ORF; 40S ribosomal protein S6	54	3584	21	21	0	237	27.3	10.84	Oxidation [M1; M28; M32; M63]; Carbamidomethyl [C83]; Acetyl [S40(100)]	438306	4168.8	0	202.526	3.48116e+09	4.65834e+09	2.33918e+09	3.58308e+09	4.1935e+09	1.73904e+09	6.40268e+09	7.13052e+09	6.30026e+09	2.7346e+09	3.52661e+09	1.50295e+09	3.92861e+09	9.71356e+09	3.58358e+09	5.28615e+09	1.28734e+10	3.02262e+09	1.34962	0.552407	0.936328	2.58805e+09	3.49289e+09	5.74192e+09	3.17187e+09	7.06072e+09	6.61115e+09
Afu3g11860	eb1 AspGDID:ASPL0000105582 COORDS:Chr3_A_fumigatus_Af293:3124507-3123064C, translated using codon table 1 (278 amino acids) Uncharacterized ORF; Putative microtubule associated protein	13	142	2	2	0	278	30.6	7.49		19844.5	232.95	0	24.364	2.42958e+07	5.30994e+07	3.06552e+07	1.03598e+07	47874760	2.25073e+07	1.91724e+07	1.71009e+07	1.26562e+07	3.50452e+07	1.19403e+08	6.89923e+06	42445864	3.3663e+07	1.51718e+07	1.6949e+07	2.47943e+07	1.05185e+07	0.669677	0.884545	0.936236	5.37824e+07	3.60168e+07	3.04269e+07	2.6914e+07	1.74206e+07	1.63098e+07
Afu5g05450	rps1 AspGDID:ASPL0000107624 COORDS:Chr5_A_fumigatus_Af293:1266407-1265371C, translated using codon table 1 (256 amino acids) Uncharacterized ORF; 40S ribosomal protein S3Ae; 40S ribosomal protein S1; reacts with rabbit immunosera exposed to A. fumigatus conidia	72	3374	26	26	0	256	29.2	10.04	Carbamidomethyl [C96; C179]; Oxidation [M168; M172]	406571	4109.87	0	251.61	4.57406e+09	1.07326e+10	3.47406e+09	4.90538e+09	3.23447e+10	1.27466e+10	7.33242e+09	1.09203e+10	3.93121e+09	4.86374e+09	5.99126e+09	1.57161e+09	1.14509e+10	1.51984e+10	1.21675e+10	1.02849e+10	9.88943e+09	3.52445e+09	1.51133	1.28802	0.936082	4.1422e+09	6.26024e+09	1.29389e+10	1.66655e+10	7.89958e+09	7.39465e+09
Afu3g08300	Afu3g08300 AspGDID:ASPL0000105233 COORDS:Chr3_A_fumigatus_Af293:2137152-2138547W, translated using codon table 1 (394 amino acids) Uncharacterized ORF; Ortholog(s) have DNA clamp loader activity, chromatin binding activity and role in UV-damage excision repair, leading strand elongation, mitotic DNA replication checkpoint, sister chromatid cohesion	10	29	4	4	0	394	43.3	7.33		2518.93	24.38	0	15.46	2.04774e+08	199002729	4.37588e+07	3.18232e+08	1.1086e+09	7.4319e+07	5.85782e+08	1.32495e+09	116216208	257612532	327619736	1.07644e+07	1.17981e+09	2.07709e+09	2.2785e+08	1.0561e+09	1.00622e+09	1.07438e+08	0.750903	0.430778	0.934184	1.98666e+08	1.49179e+08	1.16158e+09	5.00385e+08	7.23251e+08	6.75649e+08
Afu4g10180	Afu4g10180 AspGDID:ASPL0000106732 COORDS:Chr4_A_fumigatus_Af293:2656168-2658310W, translated using codon table 1 (647 amino acids) Uncharacterized ORF; Ortholog(s) have cytosol, nucleus localization	22	214	11	11	0	647	70.8	9.04	Oxidation [M21; M612]; Acetyl [S5(100)]	29750.1	274.86	0	77.006	6.02371e+07	1.30356e+08	7.2777e+07	9.75069e+07	2.80158e+08	1.87465e+08	2.6765e+08	2.48707e+08	6.47909e+07	1.01242e+08	1.23563e+08	1.65225e+07	1.90823e+08	289352119	7.84572e+07	2.43263e+08	3.17949e+08	6.2277e+07	1.09134	1.01163	0.932089	8.04424e+07	8.779e+07	186210937	1.88377e+08	2.0783e+08	1.93716e+08
Afu5g11290	Afu5g11290 AspGDID:ASPL0000108188 COORDS:Chr5_A_fumigatus_Af293:2892452-2891116C, translated using codon table 1 (364 amino acids) Uncharacterized ORF; Ortholog(s) have D-amino-acid oxidase activity and role in D-alanine metabolic process, D-valine metabolic process	16	52	5	5	0	364	39.5	7.91	Carbamidomethyl [C285]	6294.74	66.02	0	23.175	9.8916e+06	1.97232e+07		9.87295e+06	19796138	1.19965e+07	4.78293e+06	5.50112e+07		1.8947e+07	3.46826e+07	1.10335e+06	4.7091e+07	3.67784e+07	1.42134e+07	3.5887e+07	58037885	3.02122e+06	0.811618	0.424801	0.925165	1.82443e+07	1.48074e+07	3.26942e+07	1.38885e+07	3.23154e+07	2.98971e+07
Afu1g03680	Afu1g03680 AspGDID:ASPL0000101538 COORDS:Chr1_A_fumigatus_Af293:1069766-1068189C, translated using codon table 1 (507 amino acids) Uncharacterized ORF; Ortholog of <i>A. nidulans FGSC A4</i> : AN4024, <i>A. niger CBS 513.88</i> : An18g04030, <i>A. oryzae RIB40</i> : AO090003000978, <i>Aspergillus wentii</i> : Aspwe1_0049469 and <i>Aspergillus sydowii</i> : Aspsy1_0149074	15	20	4	4	0	507	53.8	5.24	Phospho [S78(100)]	3355.31	35.3	0	36.317					49185621			5.67546e+06					7.43401e+06	3.05286e+06		6.13905e+06			#DIV/0!	9.38042	0.924484	#DIV/0!	#DIV/0!	5.24343e+06	49185621	6.13905e+06	5.67546e+06
Afu5g14680	Afu5g14680 AspGDID:ASPL0000108517 COORDS:Chr5_A_fumigatus_Af293:3799759-3800442W, translated using codon table 1 (227 amino acids) Verified ORF; Protein with Yap1-dependent induction in response to hydrogen peroxide; calcium downregulated; induced by gliotoxin exposure	33	188	6	6	0	227	25.4	4.91	Oxidation [M224]	29782.6	308.25	0	71.089		4.95805e+06	354563	3.94502e+07	1.61525e+08	7.7198e+07	1.25726e+08	1.01608e+08	62715463	1.05901e+06	1.20409e+07	755655	2.47704e+08	3.32546e+07	2.60058e+07	1.35553e+08	1.39958e+08	3.84408e+07	0.575143	0.906208	0.923868	4.61851e+06	2.65631e+06	1.02322e+08	9.27246e+07	1.04651e+08	9.66833e+07
Afu8g05440	atp4 AspGDID:ASPL0000110874 COORDS:Chr8_A_fumigatus_Af293:1265282-1266290W, translated using codon table 1 (274 amino acids) Uncharacterized ORF; Mitochondrial ATPase subunit; hypoxia repressed protein	40	1336	11	11	0	274	29.7	9.35	Oxidation [M171]	184350	2052.36	0	100.698	3.03727e+09	2.41041e+09	1.15894e+09	1.92987e+09	2.71053e+09	1.48399e+09	3.8149e+09	1.34611e+09	1.26118e+09	1.05104e+09	2.13034e+09	4.88543e+08	1.434e+09	2.30319e+09	8.85887e+08	2.07311e+09	4.00459e+09	8.98036e+08	1.80021	1.32474	0.920646	1.22331e+09	2.20221e+09	1.54103e+09	2.04146e+09	2.32525e+09	2.14073e+09
Afu1g04670	Afu1g04670 AspGDID:ASPL0000101636 COORDS:Chr1_A_fumigatus_Af293:1322670-1319974C, translated using codon table 1 (881 amino acids) Uncharacterized ORF; Putative PSP1 domain protein; transcript up-regulated in conidia exposed to neutrophils	5	34	3	3	0	881	95.7	6.96		2987.63	36.03	0	14.752	1.5527e+06	1.8802e+06	94537842	3.16312e+06	855415	1.10787e+08	8.68553e+06	1.42614e+07	8.35292e+07	1.60261e+06	2.94904e+06	8.97183e+07	5.23871e+06	17507718	1.83813e+08	19780139	2.85273e+07	6.74417e+07	1.03926	0.555798	0.919888	3.14233e+07	3.26569e+07	6.8853e+07	3.82684e+07	3.8583e+07	3.54921e+07
Afu3g10730	Afu3g10730 AspGDID:ASPL0000105471 COORDS:Chr3_A_fumigatus_Af293:2781133-2780135C, translated using codon table 1 (201 amino acids) Uncharacterized ORF; 40S ribosomal protein S7e	28	931	10	10	0	201	22.8	10.15		109045	1194.07	0	71.909	6.01611e+08	1.24346e+09	4.45322e+08	7.78391e+08	1.70794e+09	6.93626e+08	2.05448e+09	4.15623e+09	1.26813e+09	4.58379e+08	3.16393e+08	2.87438e+08	8.06791e+08	1.79048e+09	2.75717e+09	2.54216e+09	4.09231e+09	1.49913e+09	2.15625	0.593891	0.919499	3.5407e+08	7.63464e+08	1.78481e+09	1.05998e+09	2.7112e+09	2.49295e+09
Afu1g09830	Afu1g09830 AspGDID:ASPL0000102049 COORDS:Chr1_A_fumigatus_Af293:2550807-2551983W, translated using codon table 1 (348 amino acids) Uncharacterized ORF; Ortholog(s) have protein complex scaffold activity, role in posttranslational protein targeting to endoplasmic reticulum membrane, response to heat and TRC complex, nucleus localization	46	590	11	11	0	348	36.3	5.02	Oxidation [M188; M251; M260; M319; M334]	107738	929.83	0	148.696	3.15819e+08	1.86467e+09	3.24613e+08	6.80021e+07	1.4837e+09	4.23474e+08	2.17591e+08	1024171347	8.50476e+07	5.40093e+08	5.06768e+08	2.20949e+08	1.20706e+09	3.0784e+08	5.31797e+08	7.73649e+08	3.84352e+08	2.88274e+08	1.97593	0.965054	0.917399	4.22604e+08	8.35036e+08	6.82233e+08	6.58392e+08	4.82091e+08	4.4227e+08
Afu2g08670	Afu2g08670 AspGDID:ASPL0000103586 COORDS:Chr2_A_fumigatus_Af293:2234495-2227401C, translated using codon table 1 (2292 amino acids) Uncharacterized ORF; Ortholog(s) have acetyl-CoA carboxylase activity, biotin carboxylase activity and role in long-chain fatty acid biosynthetic process, protein import into nucleus	19	630	32	32	0	2292	254.8	6.37	Oxidation [M174; M243; M1031; M1503; M2276]; Carbamidomethyl [C224; C576; C685; C1026; C1242]	90071.7	924.57	0	225.552	1.82468e+08	1.81e+08	8.64643e+07	2.95895e+08	6.05945e+08	1.95181e+08	5.51445e+08	4.64624e+08	1.15151e+08	1.64339e+08	3.8885e+08	601516	3.0476e+08	6.06733e+08	3.72356e+07	3.23291e+08	8.85448e+08	2.58613e+07	0.81246	1.15631	0.916264	1.84597e+08	1.49977e+08	3.16243e+08	3.65674e+08	4.11533e+08	3.77073e+08
Afu3g01110	gua1 AspGDID:ASPL0000104631 COORDS:Chr3_A_fumigatus_Af293:261096-258836C, translated using codon table 1 (539 amino acids) Uncharacterized ORF; Putative GMP synthase ([glutamine-hydrolyzing); Yap1-dependent induction in response to hydrogen peroxide	12	84	6	6	0	539	59.4	6.27	Carbamidomethyl [C273]	7643.48	82.57	0	28.191	2.95814e+07	2.61558e+07	2.51484e+07	3.36007e+07	84763056	3.99398e+07	6.76895e+07	93360351	2.9575e+07	6.91359e+07	1.03215e+08	1.37905e+07	2.11223e+08	8.99074e+07	4.37702e+07	8.93963e+07	87542477	3.11746e+07	0.434538	0.458983	0.915966	6.20472e+07	26961845	1.14967e+08	5.27678e+07	6.93711e+07	6.35416e+07
Afu2g17130	Afu2g17130 AspGDID:ASPL0000104429 COORDS:Chr2_A_fumigatus_Af293:4574963-4576567W, translated using codon table 1 (487 amino acids) Uncharacterized ORF; Ortholog(s) have role in regulation of secondary metabolite biosynthetic process, signal transduction involved in conjugation with cellular fusion, sporocarp development involved in sexual reproduction	8	90	3	3	0	487	53.5	6.14		9493.89	105.36	0	15.862	1.99844e+07	54628109	1.36982e+07	1.47964e+07	51166223	2.64994e+07	2.15016e+07	5.76266e+07	10318191	3.90462e+07	4.02565e+07	8.54882e+06	4.69916e+07	4.39725e+07	26447648	36311877	4.94529e+07	1.24563e+07	1.00523	0.787502	0.910664	29283818	2.94369e+07	3.91373e+07	3.08207e+07	3.27403e+07	2.98154e+07
Afu2g03580	Afu2g03580 AspGDID:ASPL0000103185 COORDS:Chr2_A_fumigatus_Af293:953968-955580W, translated using codon table 1 (518 amino acids) Uncharacterized ORF; Ortholog(s) have aminoacyl-tRNA editing activity, phenylalanine-tRNA ligase activity, role in phenylalanyl-tRNA aminoacylation and cytosol, phenylalanine-tRNA ligase complex localization	10	87	4	4	0	518	58.5	7.44		7300.87	77.04	0	23.028	2.96673e+07	4.72589e+07	1.43294e+07	2.07801e+07	3.76105e+07	1.58673e+07	6.49556e+07	1.10611e+08	2.392e+07	4.14647e+07	6.27618e+07	2249975	4.21012e+07	1.07331e+08	1.19333e+07	94751741	1.13828e+08	1.08831e+07	0.857049	0.460185	0.908977	3.54922e+07	3.04185e+07	5.37884e+07	2.47526e+07	7.31542e+07	6.64955e+07
Afu3g06640	Afu3g06640 AspGDID:ASPL0000105075 COORDS:Chr3_A_fumigatus_Af293:1644938-1644430C, translated using codon table 1 (82 amino acids) Uncharacterized ORF; Ortholog(s) have structural constituent of ribosome activity	51	1169	7	7	0	82	8.9	9.26	Carbamidomethyl [C77]; Oxidation [M1; M33]	185162	275.07	0	53.724	1.96692e+09	4.27221e+09	1.89487e+09	2700333095	1.09279e+10	5.7476e+09	5.62224e+09	6.55922e+09	4.25153e+09	2.57513e+09	2.72031e+09	1.44898e+09	5.13763e+09	7.73755e+09	5.81635e+09	5.31268e+09	8.74933e+09	4.0329e+09	1.20603	1.03661	0.908156	2.24814e+09	2.71133e+09	6.23051e+09	6.45859e+09	6.03164e+09	5.47766e+09
Afu4g07210	Afu4g07210 AspGDID:ASPL0000106435 COORDS:Chr4_A_fumigatus_Af293:1872976-1871931C, translated using codon table 1 (327 amino acids) Uncharacterized ORF; Mitochondrial acetolactate synthase small subunit; hypoxia induced protein; SrbA-regulated during hypoxia	36	265	9	9	0	327	35.6	6.86	Oxidation [M136; M296]; Carbamidomethyl [C264]	33149	314.81	0	88.794	1.43356e+08	6.76919e+08	1.11043e+08	5.41187e+07	1.35708e+08	1.16078e+08	5.129e+07	9.96292e+07	4.43737e+07	1.32353e+08	1.30061e+08	3.39697e+07	1.17508e+08	7.49697e+07	2.97225e+07	8.14302e+07	1.21389e+08	1.3124e+07	3.14227	1.37671	0.904373	9.87946e+07	3.10439e+08	7.40667e+07	1.01968e+08	7.1981e+07	6.50976e+07
Afu2g09910	faa4 AspGDID:ASPL0000103707 COORDS:Chr2_A_fumigatus_Af293:2540651-2538322C, translated using codon table 1 (697 amino acids) Uncharacterized ORF; Putative long chain fatty acid CoA ligase; fatty acid activator; hypoxia repressed protein	23	493	13	13	0	697	76.7	7.31	Carbamidomethyl [C127]	78789.6	800.59	0	116.617	9.83953e+08	1.46765e+09	9.32764e+08	1.42678e+08	6.71247e+08	2.56073e+08	1.40274e+08	2.60568e+08	9.40049e+07	6.02189e+08	8.1522e+08	1.1617e+08	3.76768e+08	3.96852e+08	9.1125e+07	2.09977e+08	2.73095e+08	6.44819e+07	2.20684	1.23736	0.903742	5.11193e+08	1.12812e+09	2.88248e+08	3.56666e+08	1.82518e+08	1.64949e+08
Afu6g08850	Afu6g08850 AspGDID:ASPL0000109241 COORDS:Chr6_A_fumigatus_Af293:2101762-2102788W, translated using codon table 1 (313 amino acids) Uncharacterized ORF; Ubiquinone biosynthesis methlytransferase; hypoxia induced protein	38	616	11	11	0	313	35.3	8.7	Oxidation [M45; M130; M154; M288]	75125.4	810.14	0	103.406	1.88116e+08	1.69456e+08	2.25245e+08	9.79122e+07	5.46698e+08	2.59591e+08	4.11518e+08	5.18192e+08	2.6569e+08	2.62605e+08	2.86171e+08	5.70499e+07	3.4988e+08	3.14325e+08	2.4541e+08	5.4451e+08	5.09141e+08	2.7003e+08	0.962021	0.994048	0.903088	2.01942e+08	1.94272e+08	3.03205e+08	3.014e+08	4.41227e+08	3.98467e+08
Afu4g07120	Afu4g07120 AspGDID:ASPL0000106426 COORDS:Chr4_A_fumigatus_Af293:1851364-1850501C, translated using codon table 1 (287 amino acids) Uncharacterized ORF; Ortholog(s) have holocytochrome-c synthase activity, role in cytochrome c-heme linkage and cytosol, mitochondrial intermembrane space, nucleus localization	15	163	4	4	0	287	31	8.16		17646.2	204.58	0	26.197	7.02351e+07	6.08978e+07	5.49965e+07	3.81957e+07	1.28238e+08	7.00967e+08	8.35916e+07	1.57761e+08	9.68655e+07	5.21641e+07	1.04906e+08	1.08204e+07	1.93868e+08	2.06895e+08	5.17518e+07	1.62353e+08	1.57607e+08	55994482	1.10863	1.91684	0.899626	5.59635e+07	6.20431e+07	150838196	2.89133e+08	1.25318e+08	1.12739e+08
Afu2g02100	Afu2g02100 AspGDID:ASPL0000103040 COORDS:Chr2_A_fumigatus_Af293:523316-521496C, translated using codon table 1 (513 amino acids) Uncharacterized ORF; Putative dihydrolipoamide dehydrogenase; reacts with rabbit immunosera exposed to A. fumigatus conidia	34	427	14	14	0	513	54.9	8.18	Carbamidomethyl [C87; C92; C361; C489]; Oxidation [M366]	63402.7	657.66	0	113.48	3.1865e+08	1.0033e+09	2.73861e+08	4.01269e+08	1.64011e+09	6.62028e+08	700188349	1.11105e+09	3.85208e+08	2.3393e+08	5.8175e+08	5.03822e+07	1.04361e+09	1.23591e+09	3.37481e+08	7.40958e+08	1.43235e+09	2.68259e+08	1.84261	1.03301	0.899604	2.88688e+08	5.31938e+08	8.72336e+08	9.01136e+08	8.13857e+08	7.32148e+08
Afu5g04230	cit1 AspGDID:ASPL0000107602 COORDS:Chr5_A_fumigatus_Af293:1129170-1127276C, translated using codon table 1 (474 amino acids) Verified ORF; Putative citrate synthase; reacts with rabbit immunosera exposed to A. fumigatus conidia; transcript induced by exposure to human airway epithelial cells	13	212	6	6	0	474	52.1	8.57	Oxidation [M382]	21081.3	228.84	0	28.076	7.56724e+07	1.60213e+08	7.13738e+07	8.61494e+07	2.75335e+08	7.8832e+07	2.16313e+08	1.75126e+08	5.41945e+07	5.07974e+07	1.03405e+08	2.49086e+07	439842490	1.72978e+08	3.92903e+07	214658253	2.1164e+08	6.93846e+07	1.71546	0.675216	0.899031	5.97038e+07	1.0242e+08	2.1737e+08	1.46772e+08	1.65227e+08	1.48545e+08
Afu1g15620	helA AspGDID:ASPL0000102625 COORDS:Chr1_A_fumigatus_Af293:4219329-4221360W, translated using codon table 1 (655 amino acids) Uncharacterized ORF; Putative DEAD box RNA helicase; protein induced by heat shock	14	214	8	8	0	655	73.9	9.86	Oxidation [M284]	23202.1	260.21	0	53.841	6.09619e+07	7.04236e+07	1.49283e+07	51865142	4.70194e+08	9.406e+07	1.78984e+08	3.15861e+08	4.84048e+07	4.55045e+07	6.09194e+07	4.29336e+06	1.67906e+08	2.55449e+08	1.6465e+08	2.12896e+08	3.24346e+08	6.96193e+07	1.32151	1.04781	0.895181	3.69058e+07	4.87713e+07	1.96002e+08	2.05373e+08	2.02287e+08	1.81083e+08
Afu3g14990	Afu3g14990 AspGDID:ASPL0000105890 COORDS:Chr3_A_fumigatus_Af293:3955180-3956132W, translated using codon table 1 (297 amino acids) Uncharacterized ORF; Ortholog(s) have cytoplasm localization	24	190	6	6	0	297	32.7	7.12	Carbamidomethyl [C61]	21058.7	257.95	0	51.138	1.25678e+08	3.06331e+08	8.83781e+07	8.62792e+06	4.20908e+08	3.68964e+07	4.43055e+07	1.1514e+08	1.48856e+07	1.57548e+08	2.03216e+08	2.6376e+07	9.68447e+07	1.38687e+08	3.49448e+07	9.40439e+07	7.6184e+07	2.4722e+07	1.34418	1.72449	0.894236	1.29047e+08	1.73462e+08	9.01587e+07	1.55477e+08	6.49833e+07	5.81104e+07
Afu4g12450	Afu4g12450 AspGDID:ASPL0000106952 COORDS:Chr4_A_fumigatus_Af293:3270803-3272689W, translated using codon table 1 (541 amino acids) Uncharacterized ORF; Putative PH domain protein; conserved lysine-rich protein; Yap1-dependent induction in response to hydrogen peroxide; hypoxia repressed protein	26	526	10	10	0	541	57	5.03		55661.9	481.85	0	101.671	2.16105e+08	3.72998e+08	1.18688e+08	1.99082e+08	3.62736e+08	1.51717e+08	1.89618e+08	9.73553e+07	1.21395e+08	1.32218e+08	3.68935e+08	1.03697e+08	7.06131e+08	3.26284e+08	1.55194e+08	1.41355e+08	2.16881e+08	9.85438e+07	1.17019	0.600816	0.894015	2.01617e+08	2.3593e+08	3.9587e+08	2.37845e+08	1.5226e+08	1.36123e+08
Afu7g02230	Afu7g02230 AspGDID:ASPL0000110018 COORDS:Chr7_A_fumigatus_Af293:599410-600869W, translated using codon table 1 (398 amino acids) Uncharacterized ORF; Ortholog(s) have mRNA binding activity, role in arginine catabolic process, positive regulation of cellular response to oxidative stress, positive regulation of nuclear-transcribed mRNA poly(A) tail shortening and cytosol localization	21	459	6	6	0	398	42.7	6.79	Oxidation [M132; M194; M201; M223; M233; M337; M342]; Carbamidomethyl [C228; C324]	73287.9	589.67	0	109.67	8.64031e+07	3.26173e+08	1.47622e+08	6.8883e+07	4.04581e+08	1.46558e+08	8.98606e+08	8.32101e+08	2.60364e+08	1.423e+08	4.8343e+08	4.71698e+07	1.03901e+08	2.74553e+08	2.95203e+08	8.38396e+08	1.03926e+09	3.50368e+08	0.832513	0.920383	0.893648	2.243e+08	1.86733e+08	2.24552e+08	2.06674e+08	7.42676e+08	6.6369e+08
Afu3g10400	Afu3g10400 AspGDID:ASPL0000105438 COORDS:Chr3_A_fumigatus_Af293:2696168-2695354C, translated using codon table 1 (245 amino acids) Uncharacterized ORF; Dolichol-phosphate mannosyltransferase with a predicted role in N- and O-linked protein glycosylation	12	43	3	3	0	245	27.9	8.82		5147.82	51.87	0	12.063	28449849	3.89666e+07	1.1496e+07	2.30753e+07	4.33587e+07	1.38096e+07	82056928	50355240	4.8227e+06	1.81094e+07	3.2127e+07	1.75583e+06	44997713	5.62727e+07	4874725	101296500	4.69076e+07	5375711	1.51777	0.75598	0.893574	1.73308e+07	2.63042e+07	3.53817e+07	2.67479e+07	5.11933e+07	4.5745e+07
Afu5g03050	Afu5g03050 AspGDID:ASPL0000107484 COORDS:Chr5_A_fumigatus_Af293:823582-825525W, translated using codon table 1 (579 amino acids) Uncharacterized ORF; Ortholog(s) have role in mRNA cis splicing, via spliceosome and Prp19 complex, post-mRNA release spliceosomal complex localization	9	108	4	4	0	579	65	9.36		18195.3	179.37	0	32.981	4.03344e+06		8.27955e+06	1.76788e+07	1.50882e+07	1.66927e+07	3.28988e+07	3.8893e+07	2.6541e+07	5.16133e+06	2.91771e+06	1.4631e+07	2.30621e+07	6.96868e+07	4.32376e+07	3.68075e+07	4.23785e+07	3.08904e+07	0.813273	0.36371	0.893314	7.57002e+06	6.1565e+06	4.53288e+07	1.64866e+07	3.66921e+07	3.27776e+07
Afu6g08930	Afu6g08930 AspGDID:ASPL0000109249 COORDS:Chr6_A_fumigatus_Af293:2126127-2127067W, translated using codon table 1 (263 amino acids) Uncharacterized ORF; Ortholog(s) have endoplasmic reticulum, mitochondrial outer membrane localization	50	832	15	15	0	263	27.8	9.6	Oxidation [M131; M162]	103676	896.13	0	118.038	7.01891e+08	9.29727e+08	7.66027e+08	4.20611e+08	2.3954e+08	5.25537e+08	1.12274e+09	4.96452e+08	7.04967e+08	6.39747e+08	6.7804e+08	4.46627e+08	3.20547e+08	8.73104e+08	6.26804e+08	7.15665e+08	1.27036e+09	6.20249e+08	1.35889	0.651314	0.891756	5.88138e+08	7.99215e+08	6.06819e+08	3.95229e+08	8.68759e+08	7.74721e+08
Afu1g12390	Afu1g12390 AspGDID:ASPL0000102306 COORDS:Chr1_A_fumigatus_Af293:3269687-3271809W, translated using codon table 1 (568 amino acids) Uncharacterized ORF; Ortholog of S. cerevisiae SCD6; snoRNA Afu-200 encoded within intron 3	24	214	9	9	0	568	59.2	9.55	Oxidation [M350]	32819	392.36	0	80.671	854226		1.8313e+07	57242079		4.83351e+06	1.02357e+08	5.23641e+07	2.67894e+08	4.65202e+07	4.41729e+07	6.2705e+07	1.20081e+08	1.19773e+08	4.3278e+08	1.4082e+08	2.34377e+08	1.02223e+08	0.187426	0.138431	0.885206	5.11327e+07	9.58359e+06	2.24212e+08	3.10378e+07	1.5914e+08	1.40872e+08
Afu4g08660	Afu4g08660 AspGDID:ASPL0000106581 COORDS:Chr4_A_fumigatus_Af293:2249530-2250572W, translated using codon table 1 (289 amino acids) Uncharacterized ORF; Oligosaccharyltransferase subunit ribophorin II with a predicted role in N-linked protein glycosylation; 4 predicted transmembrane domains	9	8	2	2	0	289	31.1	9.28		970.4	8.6	0	13.978	1.86947e+06	6.9708e+06		2.79655e+06	1.02505e+07		3.67103e+06			1.81185e+06	1.44787e+06		2.36444e+06	7.78305e+06		4.41203e+06	3.88389e+06		2.71197	1.28574	0.885021	1.62986e+06	4.42013e+06	5.07375e+06	6.52352e+06	4.14796e+06	3.67103e+06
Afu2g04130	Afu2g04130 AspGDID:ASPL0000103239 COORDS:Chr2_A_fumigatus_Af293:1132624-1131702C, translated using codon table 1 (160 amino acids) Uncharacterized ORF; 40S ribosomal protein S11	49	1152	10	10	0	160	18.6	10.83	Carbamidomethyl [C62; C132]; Oxidation [M67]	133362	1393.89	0	111.819	5.12213e+08	6.63971e+08	2.88355e+08	5.62591e+08	5.89564e+08	2.56392e+08	1.53145e+09	2.29313e+09	7.96238e+08	7.31865e+08	5.71931e+08	1.38387e+08	6.76719e+08	1.75328e+09	6.02415e+08	1.9191e+09	2.85907e+09	4.4621e+08	1.0155	0.464498	0.884472	4.80728e+08	4.8818e+08	1.0108e+09	4.69516e+08	1.74146e+09	1.54027e+09
Afu5g08090	pyroA AspGDID:ASPL0000107881 COORDS:Chr5_A_fumigatus_Af293:2051048-2050001C, translated using codon table 1 (308 amino acids) Uncharacterized ORF; Putative pyridoxine biosynthesis protein	17	219	4	4	0	308	32.7	6.43	Oxidation [M31]	30256.5	261.33	0	47.038	1.52199e+08	2.16339e+08	6.7659e+07	8.70629e+07	1.60229e+08	4.46514e+07	1.09538e+08	8.85816e+07	2.85089e+07	1.40802e+08	1.9318e+08	1.38729e+07	2.90766e+08	1.07364e+08	2.20595e+07	9.42875e+07	1.47554e+08	1.50032e+07	1.25396	0.69479	0.882357	1.15952e+08	1.45399e+08	1.40063e+08	9.73146e+07	8.5615e+07	7.55429e+07
Afu5g03080	aspC AspGDID:ASPL0000107487 COORDS:Chr5_A_fumigatus_Af293:834771-833226C, translated using codon table 1 (384 amino acids) Uncharacterized ORF; Putative septin; hypoxia repressed protein; repressed by exposure to artemisinin	27	255	7	6	1	384	44.4	8.73	Acetyl [S5(100)]; Oxidation [M224; M227]	33588.1	354.17	0	80.108	1.56489e+08	1.52106e+08	7.98184e+07	1.26852e+08	2.76744e+08	1.3417e+08	1.36332e+08	1.69692e+08	4.97914e+07	1.13243e+08	1.82619e+08	3.03297e+07	3.04882e+08	2.67122e+08	1.01727e+08	1.20305e+08	2.38777e+08	4.41939e+07	1.19075	0.798192	0.882312	1.08731e+08	1.29471e+08	2.24577e+08	1.79255e+08	1.34425e+08	1.18605e+08
Afu4g12850	clxA AspGDID:ASPL0000106991 COORDS:Chr4_A_fumigatus_Af293:3365625-3367567W, translated using codon table 1 (563 amino acids) Verified ORF; Calnexin, ER membrane chaperone involved in folding of glycoproteins directed to the secretory pathway; hypoxia repressed; enriched in dormant conidia	20	622	12	12	0	563	61.8	5.07	Phospho [S446(100)]	84146.6	942.72	0	98.499	1.92763e+08	6.21578e+08	1.49593e+08	1.82197e+08	1.13401e+09	2.95905e+08	3.64806e+08	3.91721e+08	1.9069e+08	1.82943e+08	3.04662e+08	4.5571e+07	2.85823e+08	4.3165e+08	2.40016e+08	4.05433e+08	4.81491e+08	1.87556e+08	1.80791	1.68369	0.881559	1.77726e+08	3.21311e+08	3.19163e+08	5.37371e+08	3.5816e+08	3.15739e+08
Afu2g03650	Afu2g03650 AspGDID:ASPL0000103192 COORDS:Chr2_A_fumigatus_Af293:971652-973672W, translated using codon table 1 (550 amino acids) Uncharacterized ORF; Ortholog of <i>A. nidulans FGSC A4</i> : AN3821, <i>A. niger CBS 513.88</i> : An07g08220, <i>A. oryzae RIB40</i> : AO090120000220, <i>Aspergillus wentii</i> : Aspwe1_0172303 and <i>Aspergillus sydowii</i> : Aspsy1_0030705	4	4	2	2	0	550	57.9	6.34		400.21	4.4	0	8.458	8.0578e+06	8028980	601871	9.48939e+06	1.06663e+07	683794	2.01383e+07	10240221		7.69356e+06	7.72972e+06		1.09548e+07	11010124		1.71928e+07	17308576		0.721362	0.632507	0.880504	7.71164e+06	5.56288e+06	1.09825e+07	6.94649e+06	1.72507e+07	1.51893e+07
Afu1g09800	Afu1g09800 AspGDID:ASPL0000102046 COORDS:Chr1_A_fumigatus_Af293:2543871-2545480W, translated using codon table 1 (394 amino acids) Uncharacterized ORF; Ortholog of S. cerevisiae OLA1; snoRNA Afu-304 encoded within intron 2	15	26	5	5	0	394	43.5	7.81		2340.72	31.97	0	24.363	7.03826e+06	9.96527e+06	1.23165e+06	1.07662e+07	1.56723e+07	3.13389e+06	9.44792e+06	1.24177e+07	2.04191e+07	1.17187e+07	1.88555e+07	2.20198e+06	9.35286e+07	1.94466e+07	4.02302e+06	2.00593e+07	24772578	3.29558e+06	0.556355	0.25276	0.878599	10925386	6.07839e+06	3.89994e+07	9.85749e+06	16042471	1.40949e+07
Afu5g08000	Afu5g08000 AspGDID:ASPL0000107872 COORDS:Chr5_A_fumigatus_Af293:2022174-2026217W, translated using codon table 1 (1218 amino acids) Uncharacterized ORF; Ortholog of <i>A. nidulans FGSC A4</i> : AN7726/sac3, <i>A. niger CBS 513.88</i> : An03g03940, <i>A. oryzae RIB40</i> : AO090701000915, <i>Aspergillus wentii</i> : Aspwe1_0147285 and <i>Aspergillus sydowii</i> : Aspsy1_0046279	8	34	6	6	0	1218	133.1	7.47		4580.68	34.87	0	37.666	6.42473e+06			7.03817e+06	1.3457e+06		1.47362e+07		7189257	1.54769e+06	950380	2.58378e+06	4.0417e+06	1.42125e+07	14170190	1.1667e+07	1.19924e+07	1.38055e+07	3.79275	0.387851	0.877842	1.69395e+06	6.42473e+06	10808114	4.19194e+06	1.24883e+07	1.09627e+07
Afu7g01830	ugp1 AspGDID:ASPL0000109978 COORDS:Chr7_A_fumigatus_Af293:488718-487183C, translated using codon table 1 (511 amino acids) Verified ORF; UTP-glucose-1-phosphate uridylyltransferase; induced by hydrogen peroxide; hypoxia repressed protein	12	208	5	5	0	511	56.9	6.87		26470.1	253.46	0	30.288	8.64645e+07	1.0104e+08	4.15458e+07	8.47329e+07	209930567	64410964	1.68189e+08	1.65222e+08	4.44043e+07	7.3878e+07	1.14822e+08	1.77625e+07	300271635	1.69629e+08	4.74452e+07	154776111	2.49454e+08	2.75811e+07	1.1094	0.694071	0.874955	6.88208e+07	7.63501e+07	1.72449e+08	1.19691e+08	1.43937e+08	1.25938e+08
Afu4g08570	Afu4g08570 AspGDID:ASPL0000106570 COORDS:Chr4_A_fumigatus_Af293:2218276-2215586C, translated using codon table 1 (896 amino acids) Uncharacterized ORF; Ortholog(s) have role in positive regulation of cell-substrate adhesion, regulation of filamentous growth, signal transduction involved in conjugation with cellular fusion and endoplasmic reticulum localization	7	82	4	4	0	896	95.9	8.31		9431.75	120.48	0	19.588	7.88424e+06	1.63526e+07	1291754	2.1568e+07	52724230	2.73231e+07	4.87998e+07	7.63596e+07	3.68183e+07	1.89235e+07	1.9545e+07	1.14856e+07	49603630	53401089	4.04959e+07	7.52681e+07	7.90589e+07	3.09557e+07	0.51104	0.708117	0.874219	1.66514e+07	8509518	4.78336e+07	3.38718e+07	6.17609e+07	5.39925e+07
Afu4g06240	Afu4g06240 AspGDID:ASPL0000106341 COORDS:Chr4_A_fumigatus_Af293:1609280-1609811W, translated using codon table 1 (127 amino acids) Verified ORF; Heme binding protein involved in regulation of ergosterol biosynthesis and azole resistance	22	10	2	2	0	127	14.5	5.39		1033.37	11.1	0	9.078	8.32984e+06	1.84975e+06	3.3582e+06	9.61988e+06	4.73522e+06	1.89566e+06	1.07865e+07	5.06843e+06	2.37e+06	224497	4.07486e+06	3.01972e+06	6736852	7.42436e+06	1.13484e+07	6.13284e+06	1.1075e+07	3.69091e+06	1.84966	0.637045	0.872055	2.43969e+06	4.5126e+06	8.5032e+06	5.41692e+06	6.96626e+06	6.07496e+06
Afu5g11240	Afu5g11240 AspGDID:ASPL0000108183 COORDS:Chr5_A_fumigatus_Af293:2877011-2875843C, translated using codon table 1 (311 amino acids) Uncharacterized ORF; Ortholog(s) have carbonyl reductase (NADPH) activity, serine 3-dehydrogenase activity and cytosol, nucleus, ribosome localization	8	10	2	2	0	311	33.7	8.98		977.43	11.8	0	8.809	169442736	969325101		118991104	751836288	6.86131e+06	285535296	1241152320	1.96448e+06	3.04711e+08	224557168	1.05052e+06	457178977	218763144	1.17696e+06	600402784	1150312832	6866489	3.22099	1.29621	0.869747	1.76773e+08	5.69384e+08	2.25706e+08	2.92563e+08	5.85861e+08	5.09551e+08
Afu2g03040	Afu2g03040 AspGDID:ASPL0000103133 COORDS:Chr2_A_fumigatus_Af293:787407-788437W, translated using codon table 1 (192 amino acids) Uncharacterized ORF; Ribosomal protein L34	23	946	6	6	0	192	21.4	9.5	Carbamidomethyl [C120; C123]	101864	969.36	0	33.202	2.28257e+09	2.58548e+09	1.81911e+09	2.3577e+09	1.95214e+09	1.07689e+09	3.9647e+09	2.49006e+09	2.84283e+09	2.57505e+09	2.30133e+09	7.98785e+08	1.98362e+09	4.4303e+09	1.86206e+09	3.6837e+09	5.63143e+09	1.37742e+09	1.17832	0.650886	0.86954	1.89172e+09	2.22905e+09	2.75866e+09	1.79558e+09	3.56418e+09	3.0992e+09
Afu2g10600	Afu2g10600 AspGDID:ASPL0000103775 COORDS:Chr2_A_fumigatus_Af293:2713549-2714392W, translated using codon table 1 (242 amino acids) Verified ORF; Putative NADH dehydrogenase; mutation causes increased azole resistance	34	261	7	7	0	242	27.5	5.03	Oxidation [M113]	41069.3	363.32	0	61.721	2.58341e+08	216196334	2.26398e+08	3.90296e+07	6.0334e+07	2.03651e+08	2.21785e+08	8.72792e+07	1.55381e+08	5.89503e+07	8.39713e+07	4.05745e+07	1.54775e+08	1.61591e+08	1.28544e+08	1.91023e+08	1.98928e+08	1.44508e+08	3.81989	0.681069	0.869002	6.11654e+07	2.33645e+08	1.48303e+08	1.01005e+08	1.78153e+08	1.54815e+08
Afu2g16840	Afu2g16840 AspGDID:ASPL0000104403 COORDS:Chr2_A_fumigatus_Af293:4496745-4499264W, translated using codon table 1 (803 amino acids) Uncharacterized ORF; Ortholog(s) have role in regulation of iron ion import by regulation of transcription from RNA polymerase II promoter, syncytium formation by plasma membrane fusion and Golgi apparatus, SWI/SNF complex localization	4	32	3	3	0	803	88.9	7.8		2622.73	20.37	0	12.331	1.23201e+07	2.38284e+07	1.13221e+07	8.97785e+06	1.08789e+07	3.04484e+06	5188796	1.23983e+07	1.74956e+07	5.9874e+06	1.37364e+07	5.82884e+06	6.74604e+06	10736057	1.0392e+07	1.03806e+07	2.27262e+07	7.30795e+06	1.85776	0.821608	0.868066	8.51755e+06	1.58235e+07	9.29136e+06	7.63386e+06	1.34716e+07	1.16942e+07
Afu4g06950	Afu4g06950 AspGDID:ASPL0000106409 COORDS:Chr4_A_fumigatus_Af293:1799230-1797998C, translated using codon table 1 (284 amino acids) Uncharacterized ORF; Putative endoplasmic reticulum (ER) type II integral membrane protein with a predicted role in protein transport; transcript upregulated in response to amphotericin B	19	46	5	5	0	284	30.9	6.14		6305.7	56.52	0	29.298	121545140	261131141	7.98032e+07	201813148	158149620	1.74408e+08	375012934	2.11324e+08	1.26782e+08	1.06928e+08	7.78913e+07	3.61768e+07	1.64278e+08	2.08525e+08	1.5831e+08	3.45344e+08	3.39751e+08	1.37702e+08	2.0927	1.00613	0.8667	7.36655e+07	1.5416e+08	1.77038e+08	1.78124e+08	2.74266e+08	2.37706e+08
Afu2g11260	luA AspGDID:ASPL0000103841 COORDS:Chr2_A_fumigatus_Af293:2894027-2896466W, translated using codon table 1 (777 amino acids) Uncharacterized ORF; Putative 3-isopropylmalate dehydratase with a predicted role in nitrogen metabolism; protein induced by heat shock; SrbA-regulated during hypoxia	14	59	7	7	0	777	84	5.94	Carbamidomethyl [C62; C618]	7632.12	85.75	0	56.544		1.85647e+07		1.13577e+07	7.31921e+07		3.35268e+07	5.63404e+07		4.2505e+06	1.3495e+07	963120	1.24592e+08	5.48713e+07	28755.7	7.62861e+07	75280136	4.08081e+06	2.97692	0.706576	0.866067	6.23622e+06	1.85647e+07	5.98306e+07	4.22749e+07	5.18824e+07	4.49336e+07
Afu6g06900	rho1 AspGDID:ASPL0000109052 COORDS:Chr6_A_fumigatus_Af293:1523942-1524891W, translated using codon table 1 (193 amino acids) Verified ORF; Putative Rho-type GTPase; predominantly localize to the hyphal tip; involved in radial growth and conidiation; mutants display cytoplasmic leakage at the hyphal tips	36	210	8	8	0	193	21.7	6.77	Carbamidomethyl [C20; C159]	23292.4	175.02	0	57.035	2.68395e+07	7.678e+07	5.80623e+06	2.15026e+06	4.93593e+07	9.13861e+06	2.97402e+07	179733951	1.78114e+07	4.14671e+07	1.18759e+08	3.37897e+07	5.30613e+07	4.79341e+07	3.19492e+07	7.45669e+07	1.4345e+08	4.48791e+07	0.564004	0.456191	0.864545	6.4672e+07	3.64752e+07	4.43149e+07	2.0216e+07	8.7632e+07	7.57619e+07
Afu8g02850	Afu8g02850 AspGDID:ASPL0000110721 COORDS:Chr8_A_fumigatus_Af293:774863-772299C, translated using codon table 1 (780 amino acids) Uncharacterized ORF; Putative actin binding protein; transcript induced by exposure to human airway epithelial cells	7	36	3	3	0	780	84.1	5.1		4802.97	51.08	0	19.644	1.20791e+06	18125868		1.58031e+06	1.84992e+07	1.83575e+06	7.16769e+06	9148524		10749748	1.54184e+07	562922	22619070	1.06391e+07	2.47353e+06	1.46581e+07	1.33156e+07	422545	1.0849	0.613328	0.861884	8.91036e+06	9.66689e+06	1.19106e+07	7.30507e+06	9.46543e+06	8.15811e+06
Afu5g02400	Afu5g02400 AspGDID:ASPL0000107420 COORDS:Chr5_A_fumigatus_Af293:618789-620924W, translated using codon table 1 (614 amino acids) Uncharacterized ORF; Ortholog(s) have cytosol, nucleus localization	3	60	2	2	0	614	68.6	6.6		5960.92	68.67	0	8.291	16914291	1.68729e+07	6.08789e+06	1.26317e+07	23749632	5.59927e+06	2.10029e+07	24646054	5.41239e+06	1.68123e+07	2.84839e+07	1.52363e+06	14361656	2.26037e+07	3.15011e+06	2.16868e+07	36317525	1.61582e+06	0.851671	1.04649	0.856445	1.56066e+07	1.32917e+07	1.33718e+07	1.39935e+07	1.98734e+07	1.70205e+07
Afu1g05810	Afu1g05810 AspGDID:ASPL0000101750 COORDS:Chr1_A_fumigatus_Af293:1681321-1678408C, translated using codon table 1 (933 amino acids) Uncharacterized ORF; Has domain(s) with predicted role in retrograde vesicle-mediated transport, Golgi to ER	5	14	3	3	0	933	103.1	6.04		1997.4	19.61	0	22.306	1.4606e+06					6.0677e+06	941160	8.20055e+06		3.28895e+06		305085	5.29117e+06		4.8851e+06	9.15151e+06	3078030	3.80983e+06	0.812788	1.19252	0.854932	1.79702e+06	1.4606e+06	5.08813e+06	6.0677e+06	5.34646e+06	4.57086e+06
Afu2g16710	Afu2g16710 AspGDID:ASPL0000104390 COORDS:Chr2_A_fumigatus_Af293:4460030-4461850W, translated using codon table 1 (443 amino acids) Uncharacterized ORF; Has domain(s) with predicted role in DNA replication and nucleus localization	7	16	2	2	0	443	49.2	5.77		1824.67	18.76	0	13.561	3241918	4723034	1.55764e+07	5.77138e+06		1.23369e+06	4.56284e+06	6.85357e+06	1.2003e+07	1.95267e+07	32153114	5.69299e+06	1.13245e+07	16795222	5.39735e+06	7.62027e+06	14579206	5.21119e+06	0.410323	0.313501	0.854391	1.91243e+07	7.84713e+06	1.11723e+07	3502536	9.13689e+06	7.80648e+06
Afu6g07390	lysB AspGDID:ASPL0000109101 COORDS:Chr6_A_fumigatus_Af293:1667162-1668427W, translated using codon table 1 (358 amino acids) Verified ORF; Putative homoisocitrate dehydrogenase with a role in lysine metabolism; hypoxia induced protein	24	192	7	7	0	358	38.1	6.21	Carbamidomethyl [C70]	21950.2	236.97	0	41.493	1.39265e+07	2.19932e+08	5.34874e+07	2.51415e+07	268160390	9.04685e+07	4.71534e+07	1.56658e+08	7.9088e+07	8.85061e+07	9.36436e+07	1.11086e+07	3.54409e+08	1.65796e+08	3.27261e+07	1.46066e+08	1.64741e+08	20975275	1.48685	0.694066	0.852669	6.44195e+07	9.57819e+07	1.8431e+08	1.27923e+08	1.10594e+08	9.42999e+07
Afu2g01890	Afu2g01890 AspGDID:ASPL0000103019 COORDS:Chr2_A_fumigatus_Af293:472175-471402C, translated using codon table 1 (257 amino acids) Uncharacterized ORF; Ortholog(s) have 2-octoprenyl-3-methyl-6-methoxy-1,4-benzoquinone hydroxylase activity, role in ubiquinone biosynthetic process and mitochondrial inner membrane localization	13	29	3	3	0	257	28.9	8.05	Oxidation [M113]	2920.76	30.82	0	11.305	813464	1.47431e+07	213779	3.50309e+06	3.19052e+07	271168	100165276	3.3774e+07	3.82436e+06	1.08921e+06	2.39207e+07		2.0003e+07	6.78192e+07	1.2455e+06	8.55941e+07	7.24492e+07	3.86496e+06	0.420376	0.400588	0.850874	1.25049e+07	5.25678e+06	2.96892e+07	1.18931e+07	5.39694e+07	4.59212e+07
Afu7g05510	Afu7g05510 AspGDID:ASPL0000110244 COORDS:Chr7_A_fumigatus_Af293:1330274-1332531W, translated using codon table 1 (686 amino acids) Uncharacterized ORF; Ortholog(s) have DNA binding, DNA translocase activity	20	233	11	11	0	686	74.6	5.1	Oxidation [M152]; Carbamidomethyl [C169; C178]	33432.4	386.85	0	97.449	1.81405e+07	1.79679e+08	4.09849e+07	5.03544e+07	1.75867e+08	5.01624e+07	9.2922e+07	1.16814e+08	6.19648e+07	6.77803e+07	1.08575e+08	4.64447e+07	1.08647e+08	9.3745e+07	6.20637e+07	1.01504e+08	1.61573e+08	5.71279e+07	1.07183	1.0451	0.848522	7.42666e+07	7.96015e+07	8.8152e+07	9.21279e+07	1.06735e+08	9.05671e+07
Afu2g09130	Afu2g09130 AspGDID:ASPL0000103631 COORDS:Chr2_A_fumigatus_Af293:2344713-2343731C, translated using codon table 1 (268 amino acids) Uncharacterized ORF; Putative NADH-ubiquinone dehydrogenase, 24 kDa subunit; induced by exposure to artemisinin	31	447	10	10	0	268	29.8	7.05	Oxidation [M81; M99]	49142.8	487.58	0	84.721	4.74953e+07	4.50709e+07	2.54601e+07	1.68733e+08	2.68349e+08	2.59564e+08	6.07956e+08	3.64448e+08	2.95273e+08	6.48345e+07	1.03861e+08	8.36542e+06	3.71183e+08	3.44005e+08	1.81252e+08	552096660	7.80265e+08	1.66228e+08	0.666585	0.777126	0.845913	5.90204e+07	3.93421e+07	2.98813e+08	2.32216e+08	4.9953e+08	4.22559e+08
Afu6g10980	Afu6g10980 AspGDID:ASPL0000109451 COORDS:Chr6_A_fumigatus_Af293:2705276-2701579C, translated using codon table 1 (1140 amino acids) Uncharacterized ORF; Ortholog(s) have protein complex binding activity	2	18	2	2	0	1140	124.8	5.01		2146.8	22.32	0	9.566	6.02512e+06	20947807	6847805	1.25651e+07	2.20166e+06	1.12001e+07	2791172	5726165	1.61799e+07	6.55671e+06	2.56304e+07	1.71969e+06	1.25563e+07	2.67608e+07	9121085	2.84723e+06	21072986	5372027	0.997461	0.536083	0.843132	1.13023e+07	1.12736e+07	1.6146e+07	8.65562e+06	9.76408e+06	8.23241e+06
Afu5g03430	Afu5g03430 AspGDID:ASPL0000107522 COORDS:Chr5_A_fumigatus_Af293:933107-927630C, translated using codon table 1 (1729 amino acids) Uncharacterized ORF; Ortholog(s) have histone demethylase activity (H3-trimethyl-K4 specific) activity	2	14	3	3	0	1729	194.6	6.62		1176.05	10.34	0	11.429	2.02432e+06	4.77803e+06	967226			1.15196e+06		8.36596e+06	2.31137e+06	525154	9.719e+06	634732	709506	562224		4.26508e+06	12584902	2.1748e+06	0.714188	1.81164	0.841849	3.6263e+06	2.58986e+06	635865	1.15196e+06	6.34159e+06	5338665
Afu4g06790	Afu4g06790 AspGDID:ASPL0000106393 COORDS:Chr4_A_fumigatus_Af293:1755390-1756006W, translated using codon table 1 (123 amino acids) Uncharacterized ORF; Ubiquinol-cytochrome c reductase complex 14 kDa protein with a predicted role in oxidative phosphorylation; induced by exposure to artemisinin	50	537	6	6	0	123	14.5	9.19	Carbamidomethyl [C77]	68476.8	786.27	0	61.851	1.6678e+08	3.1757e+08	1.98925e+08	5.0647e+08	8.68251e+08	777154662	1.38955e+09	5.26791e+08	7.15595e+08	1.18429e+08	2.07997e+08	1.08417e+08	6.60508e+08	7.87661e+08	6.61478e+08	9.73318e+08	1.40117e+09	7.70449e+08	1.57132	1.02002	0.836881	1.44948e+08	2.27758e+08	7.03216e+08	7.17292e+08	1.04831e+09	8.77313e+08
Afu2g04620	bipA AspGDID:ASPL0000103288 COORDS:Chr2_A_fumigatus_Af293:1260682-1258486C, translated using codon table 1 (672 amino acids) Uncharacterized ORF; Hsp70 chaperone; protein enriched in dormant conidia	38	1781	25	23	0	672	73.3	5.03	Oxidation [M167; M172; M351; M560]	242249	2595.11	0	208.141	4.20747e+08	7.7515e+08	4.27813e+08	5.91767e+08	1.4241e+09	7.80283e+08	9.9389e+08	7.30305e+08	5.30773e+08	4.23634e+08	6.64233e+08	1.53439e+08	9.21177e+08	1.44395e+09	5.31743e+08	9.45533e+08	1477618172	2.79309e+08	1.30807	0.96523	0.834413	4.13769e+08	5.41237e+08	9.65624e+08	9.3205e+08	9.0082e+08	7.51656e+08
Afu6g02870	Afu6g02870 AspGDID:ASPL0000108743 COORDS:Chr6_A_fumigatus_Af293:592740-591294C, translated using codon table 1 (399 amino acids) Uncharacterized ORF; Has domain(s) with predicted cell outer membrane, integral component of membrane localization	48	540	14	14	0	399	43.2	8.5	Oxidation [M365]; Carbamidomethyl [C50; C212]	80496.1	859.84	0	140.556	2.0548e+08	5.4596e+08	1.48307e+08	1.17222e+08	6.62319e+08	2.53685e+08	261073092	3.30111e+08	2.53483e+08	2.60513e+08	4.74927e+08	4.96762e+07	2.88954e+08	4.37368e+08	1.83885e+08	3.46786e+08	5.46712e+08	1.19834e+08	1.146	1.13516	0.833555	2.61706e+08	2.99916e+08	3.03402e+08	3.44409e+08	3.37777e+08	2.81556e+08
Afu2g13530	Afu2g13530 AspGDID:ASPL0000104068 COORDS:Chr2_A_fumigatus_Af293:3518148-3521066W, translated using codon table 1 (839 amino acids) Verified ORF; Putative translation elongation factor EF-2 subunit; protein abundant in conidia; protein induced by heat shock	48	3780	43	42	1	839	93.1	6.96	Carbamidomethyl [C361; C631]; Oxidation [M13; M22; M39; M57; M357; M375; M569; M677]; Acetyl [S23(100)]	511257	4502.42	0	449.714	3.27474e+09	3.95014e+09	1.86041e+09	4.8707e+09	8.6877e+09	3.30588e+09	8.27501e+09	1.0232e+10	3.75815e+09	3.8269e+09	6.18443e+09	5.5195e+08	5.34589e+09	8.17174e+09	2.45325e+09	8.48833e+09	1.61118e+10	2.11137e+09	0.860083	1.05594	0.833543	3.52109e+09	3.02843e+09	5.32363e+09	5.62143e+09	8.90384e+09	7.42173e+09
Afu1g05340	Afu1g05340 AspGDID:ASPL0000101702 COORDS:Chr1_A_fumigatus_Af293:1537487-1538453W, translated using codon table 1 (221 amino acids) Uncharacterized ORF; 40S ribosomal protein S19	20	185	6	6	0	221	24.8	9.54		21264.4	229.89	0	32.781	49544348	4.06249e+07	4.0243e+07	1.36622e+08	82207537	7.40801e+07	2.61786e+08	71252955	1.53663e+08	7.78971e+07	8.46302e+07	2.30764e+07	3.07413e+08	2.07318e+08	9.67104e+07	2.51618e+08	2.68928e+08	6.38356e+07	0.702638	0.479047	0.832849	6.18679e+07	4.34707e+07	2.03814e+08	9.76364e+07	1.94794e+08	1.62234e+08
Afu5g06360	Afu5g06360 AspGDID:ASPL0000107712 COORDS:Chr5_A_fumigatus_Af293:1531695-1530676C, translated using codon table 1 (254 amino acids) Uncharacterized ORF; 60S ribosomal protein L8; transcript induced by exposure to human airway epithelial cells	31	948	8	8	0	254	27.5	10.98	Oxidation [M165; M204]	135280	1250.13	0	131.184	3.02975e+08	2.62781e+08	2.59661e+08	3.54821e+08	3.16404e+08	3.26104e+08	3.70605e+08	4.50307e+08	4.45807e+08	2.84064e+08	2.89823e+08	1.25912e+08	4.79352e+08	7.74696e+08	4.45004e+08	4.67841e+08	8.16828e+08	2.37061e+08	1.17951	0.586991	0.83242	2.33266e+08	2.75139e+08	5.66351e+08	3.32443e+08	5.07243e+08	4.2224e+08
Afu5g14770	Afu5g14770 AspGDID:ASPL0000108525 COORDS:Chr5_A_fumigatus_Af293:3815425-3814518C, translated using codon table 1 (284 amino acids) Uncharacterized ORF; Has domain(s) with predicted oxidoreductase activity, pyrroline-5-carboxylate reductase activity and role in oxidation-reduction process, proline biosynthetic process	23	199	6	6	0	284	29.8	5.33	Oxidation [M128; M225]; Carbamidomethyl [C82]	27109.5	275.08	0	67.75	1.44668e+08	1.07558e+08	2.32398e+08	1.61373e+07	6.17251e+07	2.42209e+08	1.79615e+08	1.93142e+08	5.50397e+07	3.75274e+08	6.49693e+08	2.14465e+07	189152514	2.68622e+08	4.53548e+06	9.37684e+07	4.05821e+08	1.4464e+07	0.463128	0.69233	0.832202	3.48805e+08	1.61541e+08	1.54103e+08	1.0669e+08	1.71351e+08	1.42599e+08
Afu3g13310	Afu3g13310 AspGDID:ASPL0000105726 COORDS:Chr3_A_fumigatus_Af293:3533381-3532411C, translated using codon table 1 (300 amino acids) Uncharacterized ORF; Ortholog(s) have structural constituent of ribosome activity and mitochondrial membrane, mitochondrial small ribosomal subunit localization	20	150	3	3	0	300	33.9	10.13		22595.6	232.1	0	49.885	2.48985e+06		1.02787e+07	3.15366e+07	8.84735e+06	5.04011e+07	71313977	1.23147e+07	1.09398e+08	2.66904e+06	3.47133e+06	4.69746e+06	2.11647e+07	7.27759e+07	8.12569e+07	55594897	1.09463e+08	6.72365e+07	1.76723	0.518187	0.830959	3.61261e+06	6.3843e+06	5.83992e+07	3.02617e+07	7.74313e+07	6.43422e+07
Afu2g09210	Afu2g09210 AspGDID:ASPL0000103639 COORDS:Chr2_A_fumigatus_Af293:2359448-2360452W, translated using codon table 1 (223 amino acids) Uncharacterized ORF; 60S ribosomal protein L10; reacts with rabbit immunosera exposed to A. fumigatus conidia	53	2649	20	20	0	223	25.6	10.32	Oxidation [M102; M156; M210]; Carbamidomethyl [C105]	281474	2886.63	0	162.899	2.22977e+09	4.94874e+09	1.30774e+09	1.88177e+09	5.45039e+09	3.39309e+09	4.99162e+09	7.02186e+09	3.01367e+09	2.67524e+09	4.23928e+09	9.10386e+08	4.20553e+09	5.79127e+09	3.49814e+09	7.39358e+09	8.70814e+09	2.0218e+09	1.08452	0.79476	0.829152	2.6083e+09	2.82875e+09	4.49831e+09	3.57508e+09	6.04117e+09	5.00905e+09
Afu2g11860	Afu2g11860 AspGDID:ASPL0000103900 COORDS:Chr2_A_fumigatus_Af293:3062672-3063555W, translated using codon table 1 (268 amino acids) Uncharacterized ORF; Ortholog of <i>A. nidulans FGSC A4</i> : AN6203, <i>A. oryzae RIB40</i> : AO090026000457, <i>Aspergillus tubingensis</i> : Asptu1_0039119 and <i>Aspergillus brasiliensis</i> : Aspbr1_0038813	12	30	2	2	0	268	29.4	8.72		6039.3	63.97	0	26.591	1.08799e+06		6.66877e+06	9.22991e+06		3.7702e+06	1.29147e+07		2.22168e+07	3.06701e+06	8.28007e+06	2.51509e+06	7.6868e+06	3.26882e+07	1.39956e+07	1.21051e+07	3.64564e+07	1.50171e+07	0.839346	0.358653	0.828851	4.62072e+06	3.87838e+06	1.81235e+07	6.50006e+06	2.11929e+07	1.75657e+07
Afu4g12990	trr1 AspGDID:ASPL0000107005 COORDS:Chr4_A_fumigatus_Af293:3402102-3403373W, translated using codon table 1 (392 amino acids) Uncharacterized ORF; Putative thioredoxin reductase; transcript upregulated during conidial germination and in hyphae exposed to neutrophils	21	90	5	5	0	392	42.2	5.52	Carbamidomethyl [C330]	13150.7	146.47	0	53.81	32701091	2.82285e+07	8.16748e+06	4.63189e+07	1.27962e+08	2.24341e+07	5.94986e+07	5.57694e+07	1.31379e+07	1.28052e+07	2.72687e+07	3.87341e+06	97130038	93043643	1.60937e+07	7.49378e+07	7.33479e+07	6.72012e+06	1.57227	0.953688	0.828395	1.46491e+07	2.30324e+07	6.87558e+07	6.55716e+07	5.16686e+07	4.2802e+07
Afu4g03030	Afu4g03030 AspGDID:ASPL0000106121 COORDS:Chr4_A_fumigatus_Af293:850665-851222W, translated using codon table 1 (185 amino acids) Uncharacterized ORF; Ortholog(s) have role in chromatin remodeling, regulation of chromosome segregation and Ino80 complex localization	22	52	3	3	0	185	20.4	9.7		17555	10.28	0	22.261	11806053	1.54936e+07	9.26509e+06	1.18386e+07	3.28674e+07	9.70321e+06	23338001	1.48999e+07	1.7034e+07	2.01093e+07	2.63008e+07	9.67949e+06	1.98352e+07	2.40821e+07	1.18929e+07	20094559	34980906	1.16708e+07	0.651898	0.974898	0.82809	1.86965e+07	1.21882e+07	1.86034e+07	1.81364e+07	2.22488e+07	1.8424e+07
Afu1g05900	Afu1g05900 AspGDID:ASPL0000101759 COORDS:Chr1_A_fumigatus_Af293:1700765-1702948W, translated using codon table 1 (693 amino acids) Uncharacterized ORF; Ortholog(s) have cytosol localization	8	58	5	5	0	693	76.1	9.13	Oxidation [M376]	7418.06	72.24	0	28.686		3.4903e+07	867478	2.74853e+06	60863877	3.511e+07	2.01021e+06	3.9343e+07		4.61757e+06		6.60456e+06	1.70645e+07	6834736	6.69558e+07	32752311	1.78517e+07	2.43238e+07	3.1875	1.08659	0.827861	5.61106e+06	1.78852e+07	3.0285e+07	3.29075e+07	2.49759e+07	2.06766e+07
Afu6g14330	Afu6g14330 AspGDID:ASPL0000109772 COORDS:Chr6_A_fumigatus_Af293:3648908-3645016C, translated using codon table 1 (1281 amino acids) Uncharacterized ORF; Ortholog(s) have cytosol localization	29	771	31	31	0	1281	138.5	6.13	Oxidation [M237; M584; M876; M963; M996]; Carbamidomethyl [C143; C151]	102193	1131.49	0	271.056	1.59124e+09	1.98257e+09	7.3509e+08	9.22379e+07	1.20808e+08	2.46502e+07	6.61965e+08	7.08799e+08	1.60636e+08	1.0694e+09	7.6533e+08	3.31406e+07	2.2995e+08	2.05115e+08	3.72544e+07	6.56892e+08	1141136797	5.33932e+07	2.30684	0.503252	0.827148	6.22625e+08	1.4363e+09	1.5744e+08	7.92319e+07	6.17141e+08	5.10467e+08
Afu4g03860	nip1 AspGDID:ASPL0000106205 COORDS:Chr4_A_fumigatus_Af293:1086172-1088854W, translated using codon table 1 (862 amino acids) Uncharacterized ORF; Eukaryotic translation initiation factor 3 subunit C	9	96	6	6	0	862	97.4	5.14		11914.3	127.8	0	41.251	1.51372e+07	2.24992e+07	3.08045e+06	1.48902e+07	7.41779e+07	1.39364e+07	3.13572e+07	5.13706e+07	6.2107e+06	1.4761e+07	5.35863e+07	496428	9.76482e+07	6.62327e+07	3.36615e+06	3.52722e+07	7.16747e+07	1.11504e+06	0.591439	0.615882	0.823032	2.29479e+07	1.35723e+07	5.5749e+07	3.43348e+07	3.60207e+07	2.96462e+07
Afu4g06000	Afu4g06000 AspGDID:ASPL0000106317 COORDS:Chr4_A_fumigatus_Af293:1525853-1524652C, translated using codon table 1 (334 amino acids) Uncharacterized ORF; Ortholog(s) have structural constituent of ribosome activity and mitochondrial large ribosomal subunit, mitochondrial membrane localization	7	64	2	2	0	334	36.7	10.11		7342.42	69.88	0	12.115	20775191	27393624	5.29463e+06	2.61117e+07	54762692	10760031	63077264	4.21615e+07	1.26617e+07	1.33657e+07	2.67663e+07	3.86763e+06	2.68383e+07	75845596	1.50626e+07	48254765	83286801	1.19945e+07	1.21509	0.778235	0.8214	1.46665e+07	1.78211e+07	3.92488e+07	3.05448e+07	4.78454e+07	3.93002e+07
Afu6g10470	zpr1 AspGDID:ASPL0000109402 COORDS:Chr6_A_fumigatus_Af293:2596608-2598107W, translated using codon table 1 (475 amino acids) Uncharacterized ORF; Putative zinc finger protein; transcript highly induced during conidial germination	21	72	6	6	0	475	53.5	4.67	Acetyl [S2(100)]	9579.47	107.85	0	40.799	3.40241e+07	1.04887e+08	1.32667e+06	2.0024e+07	1.07214e+08	3.47887e+06	8.30641e+07	3.35214e+07	2.05078e+06	2.2508e+07	4.69903e+07		2.22997e+07	4.14727e+07	987956	4.28832e+07	1.00349e+08	1.38982e+06	1.34524	2.01848	0.82032	34749188	4.67459e+07	2.15868e+07	4.35724e+07	4.82073e+07	3.95454e+07
Afu2g17110	cdc48 AspGDID:ASPL0000104427 COORDS:Chr2_A_fumigatus_Af293:4568058-4570820W, translated using codon table 1 (819 amino acids) Uncharacterized ORF; Putative cell division control protein; protein induced by heat shock	48	2578	40	40	0	819	90.2	5.22	Carbamidomethyl [C123; C227; C554; C591]; Oxidation [M261; M350; M353; M362; M627; M630; M741]	342048	4002.07	0	415.108	1.74004e+09	4.26828e+09	1.31613e+09	1.33079e+09	4.92828e+09	1.42398e+09	2596765334	3.22616e+09	8.20547e+08	2.25447e+09	3.28457e+09	1.98303e+08	2.34397e+09	3.4713e+09	4.95265e+08	2.74956e+09	5.01818e+09	3.32072e+08	1.27663	1.2175	0.820201	1.91245e+09	2.44149e+09	2.10351e+09	2.56102e+09	2.69994e+09	2.21449e+09
Afu6g07550	Afu6g07550 AspGDID:ASPL0000109115 COORDS:Chr6_A_fumigatus_Af293:1716250-1717155W, translated using codon table 1 (213 amino acids) Uncharacterized ORF; Ortholog(s) have transcription regulatory region DNA binding activity, role in DNA methylation, chromatin silencing at telomere, histone H3-K9 methylation, regulation of growth and heterochromatin, nucleus localization	8	60	2	2	0	213	24.1	4.87		5245.43	62.84	0	7.697	3.59535e+07	6.67206e+07	1.02543e+07	21158302	40069175	1.08901e+07	32076046	51706587	5.79035e+06	2.08529e+07	61073604	1.7539e+06	3.03021e+07	5.05459e+07	6.62951e+06	4.92407e+07	58607692	1.56728e+06	1.34952	0.824413	0.818649	2.78935e+07	3.76428e+07	2.91592e+07	2.40392e+07	3.64719e+07	2.98577e+07
Afu3g06610	Afu3g06610 AspGDID:ASPL0000105072 COORDS:Chr3_A_fumigatus_Af293:1639448-1641145W, translated using codon table 1 (508 amino acids) Uncharacterized ORF; Proteasome regulatory particle subunit; transcript induced by exposure to human airway epithelial cells	7	100	4	4	0	508	58.4	7.18		9581.94	107.72	0	13.686	3.5114e+07	5.6527e+07	18880779	3.56892e+07	141178602	29590354	7.57986e+07	95125762	2.71828e+07	3.58489e+07	5.83432e+07	5.82993e+06	9.06293e+07	1.0127e+08	2.17719e+07	6.60014e+07	1.6542e+08	1.07427e+07	1.10497	0.966241	0.818068	3.33407e+07	3.68406e+07	7.12238e+07	6.88194e+07	8.07215e+07	6.60357e+07
Afu1g09840	tim44 AspGDID:ASPL0000102050 COORDS:Chr1_A_fumigatus_Af293:2554479-2552871C, translated using codon table 1 (515 amino acids) Uncharacterized ORF; Mitochondrial inner membrane translocase subunit	40	757	20	20	0	515	57.7	9.11	Oxidation [M365; M371; M441]; Carbamidomethyl [C454]	111666	1373.35	0	218.772	1.86008e+08	4.84261e+08	1.84588e+08	1.75892e+08	2.57435e+09	5.75833e+08	6.50654e+08	1.43792e+09	3.15869e+08	3.75686e+08	4.12104e+08	7.70857e+07	1.25465e+09	8.62446e+08	8.19834e+08	1.469e+09	1.11215e+09	3.61218e+08	0.988416	1.1325	0.817178	2.88292e+08	2.84952e+08	9.78976e+08	1.10869e+09	9.80791e+08	8.01481e+08
Afu1g03740	Afu1g03740 AspGDID:ASPL0000101544 COORDS:Chr1_A_fumigatus_Af293:1085180-1082722C, translated using codon table 1 (774 amino acids) Uncharacterized ORF; Ortholog(s) have role in protein targeting to vacuole and endoplasmic reticulum localization	9	91	5	5	0	774	86.1	5.41	Carbamidomethyl [C315]	11798.1	147.41	0	28.096	1.63334e+08	1.67133e+08	6.77496e+07	25047011	4.23628e+07	3.53322e+07	6.86807e+07	3.28505e+07	3.02305e+07	1.13893e+08	1.40889e+08	2.50305e+07	3.91555e+07	5.52564e+07	2.92217e+07	5.37648e+07	86133861	21430390	1.42315	0.83102	0.816726	9.32708e+07	1.32739e+08	4.12112e+07	3.42473e+07	5.37763e+07	4.39205e+07
Afu6g12790	Afu6g12790 AspGDID:ASPL0000109622 COORDS:Chr6_A_fumigatus_Af293:3228964-3230581W, translated using codon table 1 (382 amino acids) Uncharacterized ORF; Putative NADH-ubiquinone oxidoreductase 39 kDa subunit	31	277	10	10	0	382	43.7	8.53	Oxidation [M230; M298]	39912.9	435.89	0	80.726	2.15372e+07	6.72359e+07	2.5169e+07	8.78725e+07	2.27456e+08	1.89799e+08	2.98672e+08	2.72532e+08	2.66368e+08	2.78627e+07	5.82067e+07	1.91715e+07	1.14781e+08	2.31208e+08	2.00469e+08	3.4062e+08	5.21214e+08	1.63791e+08	1.08268	0.924365	0.816644	3.50803e+07	3.79807e+07	1.82153e+08	1.68376e+08	3.41875e+08	2.7919e+08
Afu2g07970	Afu2g07970 AspGDID:ASPL0000103517 COORDS:Chr2_A_fumigatus_Af293:2047985-2048981W, translated using codon table 1 (191 amino acids) Uncharacterized ORF; 60S ribosomal protein L19	57	3939	17	17	0	191	22.6	11.56	Oxidation [M29; M57; M89; M96; M159]; Carbamidomethyl [C17]	541284	5144.06	0	242.121	4.47668e+09	7.8744e+09	3.39134e+09	7.27046e+09	1.50376e+10	8.52214e+09	9.81388e+09	1.08894e+10	5.99088e+09	3.4029e+09	4.68027e+09	2.6521e+09	1.37301e+10	2.04981e+10	1.09706e+10	9.09975e+09	1.91964e+10	4.43522e+09	1.46642	0.682101	0.815553	3.57842e+09	5.24748e+09	1.50663e+10	1.02767e+10	1.09104e+10	8.89805e+09
Afu7g03910	Afu7g03910 AspGDID:ASPL0000110086 COORDS:Chr7_A_fumigatus_Af293:878642-880573W, translated using codon table 1 (643 amino acids) Uncharacterized ORF; Ortholog(s) have role in conidium formation, negative regulation of conidium formation and positive regulation of sexual sporulation resulting in formation of a cellular spore, <a href="#GOsection">more</a>	5	12	2	2	0	643	67.6	7.61		1258.61	13.82	0	8.681							8.41871e+06		1.34151e+07			5111807		3331930	3.5276e+06	2.81943e+06	1.15464e+07	25821586	#DIV/0!	#DIV/0!	0.814951	5111807	#DIV/0!	3.42977e+06	#DIV/0!	1.33958e+07	1.09169e+07
Afu1g11710	Afu1g11710 AspGDID:ASPL0000102235 COORDS:Chr1_A_fumigatus_Af293:3080890-3079981C, translated using codon table 1 (217 amino acids) Uncharacterized ORF; Ribosomal protein L1	48	1528	13	13	0	217	24.2	9.86	Oxidation [M63; M85; M144]; Carbamidomethyl [C66]	236473	2460.74	0	257.926	1.08101e+09	1.59287e+09	7.93601e+08	9.54782e+08	1.82376e+09	6.45972e+08	1.55178e+09	1.28975e+09	7.98018e+08	6.98584e+08	1.27466e+09	1.42945e+08	8.50409e+08	2.15074e+09	5.6973e+08	1.33306e+09	2.732e+09	4.02761e+08	1.63855	0.959011	0.814613	7.05397e+08	1.15583e+09	1.19029e+09	1.1415e+09	1.48927e+09	1.21318e+09
Afu3g03400	sidF AspGDID:ASPL0000104859 COORDS:Chr3_A_fumigatus_Af293:906262-904874C, translated using codon table 1 (462 amino acids) Verified ORF; Hydroxyornithine transacylase; involved in extracellular siderophore biosynthesis; essential for triacetylfusarinine C biosynthesis; SrbA-regulated during hypoxia	15	83	4	4	0	462	53.3	6.99	Acetyl [S5(99.5)]	10045.7	103.33	0	35.126	8.5004e+07	130670447	7.84705e+07	9480149	1.18949e+08	8354020	2.22035e+07	8.38396e+06	4.73207e+06	5.42138e+07	8.07991e+07	1.58118e+07	2.26143e+07	2.90346e+07	7.15018e+06	1.16148e+07	27294516	4.47867e+06	1.95024	2.32627	0.814038	5.02749e+07	9.80483e+07	1.95997e+07	4.55942e+07	1.44627e+07	1.17732e+07
Afu5g04290	Afu5g04290 AspGDID:ASPL0000107608 COORDS:Chr5_A_fumigatus_Af293:1149781-1148840C, translated using codon table 1 (290 amino acids) Uncharacterized ORF; WW domain protein; calcium induced; transcript induced by exposure to human airway epithelial cells	25	42	3	3	0	290	30.3	5.3		7420.45	70.33	0	31.593				12273423		8.38549e+06		7022500	4.04615e+07			6.63339e+06			36443889			2.91698e+07	#DIV/0!	0.283435	0.813925	6.63339e+06	#DIV/0!	36443889	1.03295e+07	2.91698e+07	2.3742e+07
Afu4g07030	Afu4g07030 AspGDID:ASPL0000106417 COORDS:Chr4_A_fumigatus_Af293:1822621-1823518W, translated using codon table 1 (252 amino acids) Uncharacterized ORF; Transcript up-regulated in conidia exposed to neutrophils	23	200	7	7	0	252	27.9	8.72	Carbamidomethyl [C61]	23661.2	245.38	0	42.585	1.09677e+08	2.25191e+08	8.43965e+07	4.73141e+07	2.21589e+08	2.38229e+08	1.66438e+08	1.01874e+08	6.39085e+07	4.70292e+07	8.0913e+07	2.99795e+07	7.02191e+07	2.11894e+08	1.6187e+08	2.09528e+08	1.44359e+08	5.44916e+07	2.65489	1.14223	0.81351	5.26405e+07	1.39755e+08	1.47994e+08	1.69044e+08	1.36126e+08	1.1074e+08
Afu1g04890	Afu1g04890 AspGDID:ASPL0000101658 COORDS:Chr1_A_fumigatus_Af293:1385941-1386519W, translated using codon table 1 (127 amino acids) Uncharacterized ORF; Ortholog(s) have ARF guanyl-nucleotide exchange factor activity, role in SRP-dependent cotranslational protein targeting to membrane and Ssh1 translocon complex localization	34	353	2	2	0	127	12.7	11.4		53541.8	612.43	0	33.67	6.90068e+07	149366092	6.14717e+07	3.93104e+07	187122300	6.48647e+07	8.10306e+07	153444257	5.94118e+07	92672604	87754116	3.66723e+07	122230553	93148036	9.19747e+07	143400494	131458884	8.67723e+07	1.28902	0.947761	0.812669	7.23663e+07	9.32816e+07	1.02451e+08	9.70991e+07	1.20544e+08	97962239
Afu4g12630	acoB AspGDID:ASPL0000106970 COORDS:Chr4_A_fumigatus_Af293:3315747-3316773W, translated using codon table 1 (321 amino acids) Uncharacterized ORF; Homoaconitase; alpha-aminoadipate pathway	9	62	2	2	0	321	34.7	6.55		6941.16	80.37	0	13.44	2.29827e+07	39872499	1.96998e+07	1.50667e+07	2.43352e+07	1.47688e+07	3.24315e+07	1.85076e+07	2.25273e+07	1.06423e+07	2.73182e+07	1.8868e+06	5.65556e+06	3.23705e+07	5.63904e+06	2.03679e+07	62268397	7.8531e+06	2.07178	1.24059	0.811878	1.32824e+07	2.75183e+07	1.4555e+07	1.80569e+07	3.01631e+07	2.44888e+07
Afu1g05630	Afu1g05630 AspGDID:ASPL0000101731 COORDS:Chr1_A_fumigatus_Af293:1617319-1616207C, translated using codon table 1 (266 amino acids) Uncharacterized ORF; 40S ribosomal protein S3	75	4168	23	23	0	266	29.2	9.1	Oxidation [M130; M160; M226]; Carbamidomethyl [C105; C122; C137]	557917	6060.62	0	277.43	4.06245e+09	8.80985e+09	3.6192e+09	5.48141e+09	1.44815e+10	5.83848e+09	1.56195e+10	2.05907e+10	1.06521e+10	6.11214e+09	3.95702e+09	1.20774e+09	5.55342e+09	1.33274e+10	8.24173e+09	1.69755e+10	3.47643e+10	6.12222e+09	1.46241	0.95129	0.809899	3.75897e+09	5.49716e+09	9.04083e+09	8.60046e+09	1.92873e+10	1.56208e+10
Afu5g05570	Afu5g05570 AspGDID:ASPL0000107635 COORDS:Chr5_A_fumigatus_Af293:1299809-1299090C, translated using codon table 1 (177 amino acids) Uncharacterized ORF; Ortholog(s) have ATP binding, nucleoside-triphosphatase activity	19	34	3	3	0	177	20.3	4.59	Carbamidomethyl [C98]	4523.69	45.39	0	17.193	1.22788e+07	1.75912e+07	3.42866e+06	1.54995e+07	2.89136e+07	5089129	5.21273e+07	5.97856e+07	8106100	2.79865e+07	5.40709e+07	803638	2.2341e+07	3.80671e+07	5.97121e+06	5.72271e+07	8.73141e+07	4141698	0.401862	0.745748	0.807215	2.76203e+07	1.10996e+07	2.21264e+07	1.65007e+07	49560969	4.00063e+07
Afu1g04490	Afu1g04490 AspGDID:ASPL0000101617 COORDS:Chr1_A_fumigatus_Af293:1276019-1277446W, translated using codon table 1 (408 amino acids) Uncharacterized ORF; Ortholog(s) have cytosol, nucleus localization	8	8	2	2	0	408	46	6.71		695.42	7.8	0	9.187	4.09604e+06	1.09718e+07	1.11794e+06	1.70152e+06	6542769	1.70907e+06	7.87855e+06	9.46056e+06	1.00783e+06	1.00732e+07	18029971		9.99162e+06	9.26282e+06	502328	9.61901e+06	1.26669e+07	444198	0.383961	0.503795	0.807166	1.40516e+07	5.39525e+06	6.58559e+06	3.31779e+06	7.57669e+06	6.11565e+06
Afu3g09700	Afu3g09700 AspGDID:ASPL0000105368 COORDS:Chr3_A_fumigatus_Af293:2482012-2478686C, translated using codon table 1 (1019 amino acids) Uncharacterized ORF; Ortholog(s) have cytosol localization	3	10	3	3	0	1019	110.1	6.67		965.35	11.37	0	11.279				1737837		573885	713324	911962	2.55409e+06			192382			1.88157e+07			1.72669e+06	#DIV/0!	0.0614307	0.806818	192382	#DIV/0!	1.88157e+07	1.15586e+06	1.72669e+06	1.39313e+06
Afu1g09280	ptcB AspGDID:ASPL0000101994 COORDS:Chr1_A_fumigatus_Af293:2407312-2409143W, translated using codon table 1 (429 amino acids) Verified ORF; Putative type 2C protein phosphatase (PP2C) involved in dephosphorylation of SakA MAP kinase in response to osmotic stress	8	145	3	3	0	429	46.6	4.79	Oxidation [M29]	16041.5	155.08	0	16.797	2.55988e+07	7.25169e+07	18708663	4.78381e+07	68111249	31106292	100793708	6.84231e+07	49756244	3.11118e+07	54596392	7.10508e+06	42733090	5.10926e+07	2.32648e+07	1.05749e+08	1.4653e+08	1.95051e+07	1.2587	1.25591	0.805686	3.09378e+07	3.89414e+07	3.90302e+07	4.90186e+07	9.05949e+07	7.2991e+07
Afu3g11970	pacC AspGDID:ASPL0000105593 COORDS:Chr3_A_fumigatus_Af293:3151115-3148898C, translated using codon table 1 (676 amino acids) Verified ORF; C2H2 finger domain transcription factor	10	54	4	3	0	676	71.9	6.84	Oxidation [M629]	7018.52	68.87	0	27.892				2.23554e+06	3.29488e+06	3.45754e+07	1.26921e+06	4.91544e+06	2.7452e+07			1.52963e+06	1.29884e+06	378995	1.63102e+07	4.12272e+06	7.28559e+06	3.04246e+07	#DIV/0!	2.22959	0.804072	1.52963e+06	#DIV/0!	5.996e+06	1.33686e+07	1.39443e+07	1.12122e+07
Afu2g07380	Afu2g07380 AspGDID:ASPL0000103461 COORDS:Chr2_A_fumigatus_Af293:1879464-1878670C, translated using codon table 1 (184 amino acids) Uncharacterized ORF; Ribosomal protein L18	30	420	6	6	0	184	20.8	11.81		53796.3	606.46	0	45.741	4.08761e+08	4.63228e+08	3.13678e+08	4.61171e+08	7.83007e+08	4.33004e+08	4.88429e+08	4.0018e+08	3.20912e+08	2.31105e+08	3.6299e+08	8.62195e+07	5.50246e+08	7.04583e+08	4.0739e+08	4.64505e+08	8.44028e+08	1.9586e+08	1.74282	1.009	0.803993	2.26771e+08	3.95222e+08	5.54073e+08	5.59061e+08	5.01464e+08	4.03174e+08
Afu2g02680	Afu2g02680 AspGDID:ASPL0000103098 COORDS:Chr2_A_fumigatus_Af293:689522-686807C, translated using codon table 1 (885 amino acids) Uncharacterized ORF; Putative matrix AAA protease; transcript induced by exposure to human airway epithelial cells	4	38	3	3	0	885	98.6	8.54		4052.19	43.21	0	13.27	71364064	154064112		64118344	154791056	3.16693e+06	64753128	46780692	2.55627e+06	1.28307e+07	5.88294e+07	2.08967e+06	1.91184e+07	53845089	6862588	40206724	9.6359e+07	5.46495e+06	4.585	2.782	0.803278	2.45832e+07	112714088	2.66087e+07	7.40254e+07	4.73436e+07	3.803e+07
Afu1g13740	Afu1g13740 AspGDID:ASPL0000102442 COORDS:Chr1_A_fumigatus_Af293:3658931-3663766W, translated using codon table 1 (1578 amino acids) Uncharacterized ORF; Predicted pentafunctional polypeptide; predicted essential gene	13	236	16	16	0	1578	171.4	6.68	Oxidation [M1524]	27453.9	285.13	0	105.975	1.58641e+08	1.85816e+08	8.18501e+07	7.26709e+07	1.58873e+08	6.25788e+07	1.07758e+08	1.04139e+08	3.4092e+07	2.10753e+08	4.95175e+08	7.41832e+06	1.06039e+08	1.87846e+08	2.63601e+07	8.36677e+07	2.1206e+08	1.0523e+07	0.597616	0.918429	0.803226	2.37782e+08	1.42102e+08	1.06748e+08	9.80408e+07	1.02084e+08	8.19963e+07
Afu4g05860	Afu4g05860 AspGDID:ASPL0000106303 COORDS:Chr4_A_fumigatus_Af293:1498779-1499651W, translated using codon table 1 (228 amino acids) Uncharacterized ORF; Ortholog(s) have role in iron-sulfur cluster assembly, mitochondrial respiratory chain complex I assembly and mitochondrial respiratory chain complex I, peripheral segment, plasma membrane localization	9	142	2	2	0	228	25.5	9.91	Oxidation [M135]	19687.8	130.57	0	19.992	9.16729e+06	5.6432e+07	1.32988e+07	5.2342e+07	2.11315e+08	5.57419e+07	141688492	69361673	99412932	5.05771e+06	1.23812e+07	9.64013e+06	7.65681e+07	1.14014e+08	9.51875e+07	9.21416e+07	2.00565e+08	9.39407e+07	2.91363	1.11768	0.802962	9.02633e+06	2.62994e+07	9.52564e+07	1.06466e+08	1.28882e+08	103487699
Afu6g13410	Afu6g13410 AspGDID:ASPL0000109682 COORDS:Chr6_A_fumigatus_Af293:3414441-3410327C, translated using codon table 1 (1225 amino acids) Uncharacterized ORF; Ortholog(s) have role in mRNA cis splicing, via spliceosome and U2 snRNP localization	2	34	2	2	0	1225	135.1	5.21	Carbamidomethyl [C625]	4203.17	39.06	0	11.262	2.14831e+06	1.12977e+06	8.11837e+06	3.08275e+06	1.17937e+07	8.43239e+06	5.97758e+06	1.44929e+07	8034908	2.13045e+06	3.91178e+06	744025	1.88916e+07	1.19626e+07	7.9195e+06	1.29652e+07	1.88596e+07	3.67975e+06	1.67934	0.601149	0.802866	2.26209e+06	3.79881e+06	1.29246e+07	7.76961e+06	1.18349e+07	9.50181e+06
Afu5g06780	Afu5g06780 AspGDID:ASPL0000107754 COORDS:Chr5_A_fumigatus_Af293:1670126-1668765C, translated using codon table 1 (453 amino acids) Uncharacterized ORF; Putative carbamoyl-phosphate synthase; protein induced by hydrogen peroxide	26	388	8	8	0	453	49.3	7.14	Carbamidomethyl [C218; C225]	51591.8	636.45	0	77.837	2.24347e+07	1.34143e+08	3.69035e+07	2.03533e+08	1091612813	5.12414e+08	1.73119e+08	4.81616e+08	216072895	9.71466e+07	1.82501e+08	2.19943e+07	6.63405e+08	9.48295e+08	4.63448e+08	3.1833e+08	6.68041e+08	1.00469e+08	0.641425	0.871051	0.80123	1.00547e+08	6.44937e+07	6.91716e+08	6.0252e+08	3.6228e+08	2.9027e+08
Afu3g06960	Afu3g06960 AspGDID:ASPL0000105107 COORDS:Chr3_A_fumigatus_Af293:1742922-1742198C, translated using codon table 1 (158 amino acids) Uncharacterized ORF; 60S ribosomal protein L21	41	537	7	7	0	158	18	10.23		54486.9	467.75	0	42.981	1.54339e+08	3.05346e+08	1.11944e+08	9.67369e+07	2.2316e+08	2.23611e+08	2.26293e+08	1.69424e+08	2.22978e+08	1.32149e+08	1.3569e+08	4.96741e+07	1.31809e+08	3.73766e+08	2.02479e+08	1.87538e+08	4.90881e+08	9.51275e+07	1.80033	0.767609	0.799815	1.05838e+08	1.90543e+08	2.36018e+08	1.81169e+08	2.57849e+08	2.06231e+08
Afu3g06440	Afu3g06440 AspGDID:ASPL0000105055 COORDS:Chr3_A_fumigatus_Af293:1590754-1589048C, translated using codon table 1 (528 amino acids) Uncharacterized ORF; Ortholog(s) have U2 snRNP localization	17	204	10	10	0	528	59.3	6.27	Oxidation [M120]	26910.7	247.71	0	79.325	5.35001e+07	1.96629e+07	5.97669e+07	1.43564e+08	4.81648e+07	5.3147e+07	1.80017e+08	1.25567e+08	1.61389e+08	5.88835e+07	5.61927e+07	5.9893e+07	7.37169e+07	173535462	1.61263e+08	2.20797e+08	2.45211e+08	1.1866e+08	0.759733	0.599429	0.798698	5.83231e+07	4.431e+07	1.36172e+08	8.16253e+07	1.94889e+08	1.55658e+08
Afu6g12960	Afu6g12960 AspGDID:ASPL0000109639 COORDS:Chr6_A_fumigatus_Af293:3271534-3272196W, translated using codon table 1 (220 amino acids) Uncharacterized ORF; Has domain(s) with predicted structural constituent of ribosome activity, role in translation and ribosome localization	13	10	2	2	0	220	24.8	11.08	Oxidation [M167]	1031.1	5.03	0	6.504			455898			178651			2737617			134468			6.57534e+06			3.42935e+06	3.39038	0.0271698	0.798291	134468	455898	6.57534e+06	178651	3.42935e+06	2737617
Afu1g14780	Afu1g14780 AspGDID:ASPL0000102545 COORDS:Chr1_A_fumigatus_Af293:3958025-3958968W, translated using codon table 1 (212 amino acids) Uncharacterized ORF; Ortholog(s) have endoplasmic reticulum, plasma membrane localization	10	126	2	2	0	212	24.1	8.94		16709.3	184.48	0	15.21	16661336	91469596	2.6849e+07	12140996	115097138	5.89022e+07	87787979	233959962	4.01181e+07	94949874	6.94742e+07	2.3751e+07	147532300	5.08212e+07	9.21502e+07	243678476	106566681	1.03157e+08	0.717311	0.64075	0.798113	6.2725e+07	4.49933e+07	9.68346e+07	6.20468e+07	1.51134e+08	1.20622e+08
Afu5g12895	Afu5g12895 AspGDID:ASPL0000362754 COORDS:Chr5_A_fumigatus_Af293:3381871-3382377W, translated using codon table 1 (122 amino acids) Uncharacterized ORF; Ortholog(s) have role in posttranscriptional gene silencing, production of small RNA involved in gene silencing by RNA	28	40	2	2	0	122	13.2	6.51		6099.29	59.03	0	30.365	8.12115e+06	3.06987e+07	6.31972e+06	1.70383e+07	64611825	3.49196e+07	2.58597e+07	52563315	2.29795e+07	2.23447e+07	3.20893e+07		4.08757e+07	2.6553e+07	1.70856e+07	3.36054e+07	7.5424e+07	1.81077e+07	0.552835	1.37929	0.797584	2.7217e+07	1.50465e+07	2.81714e+07	3.88566e+07	4.2379e+07	3.38008e+07
Afu2g07620	Afu2g07620 AspGDID:ASPL0000103483 COORDS:Chr2_A_fumigatus_Af293:1942912-1941117C, translated using codon table 1 (534 amino acids) Uncharacterized ORF; Cystathionine beta-synthase; transcript induced by exposure to human airway epithelial cells	19	96	6	6	0	534	57.8	6.98		16600.5	174.19	0	49.722	1.34403e+07	9.21218e+07	1.49271e+07	1.11862e+07	1.18924e+08	49707799	2.41937e+07	3.71908e+07	7.95054e+06	2.8224e+07	2.76584e+07	4.16046e+06	4.4396e+07	2.4864e+07	1.69049e+07	3.92886e+07	3.90569e+07	8.60145e+06	2.00672	2.0869	0.797441	2.00143e+07	4.0163e+07	2.87216e+07	5.99392e+07	2.89823e+07	2.31117e+07
Afu7g05210	Afu7g05210 AspGDID:ASPL0000110214 COORDS:Chr7_A_fumigatus_Af293:1231392-1229485C, translated using codon table 1 (581 amino acids) Uncharacterized ORF; Ortholog(s) have CTP synthase activity, role in CTP biosynthetic process, phospholipid biosynthetic process, pyrimidine nucleobase biosynthetic process and cytoophidium, fungal-type vacuole localization	19	214	9	9	0	581	64.8	6.33	Carbamidomethyl [C23; C214]	20021	209	0	51.438	1.85704e+08	2.05155e+08	9.5199e+07	423616212	9.91192e+08	6.27824e+08	4.08761e+08	443980287	1.36934e+08	1.09106e+08	152654388	6.62972e+06	3.58092e+08	5.93418e+08	8.56815e+07	3.60281e+08	8.38725e+08	4.34749e+07	1.81101	1.96939	0.796531	8.94634e+07	1.62019e+08	3.4573e+08	6.80877e+08	4.1416e+08	3.29892e+08
Afu4g08040	Afu4g08040 AspGDID:ASPL0000106518 COORDS:Chr4_A_fumigatus_Af293:2090716-2089786C, translated using codon table 1 (218 amino acids) Uncharacterized ORF; Ortholog(s) have GTP binding activity, role in endocytosis, protein targeting to vacuole, regulation of vacuole organization, small GTPase mediated signal transduction and cytosol, early endosome, late endosome, nucleus localization	50	231	9	8	1	218	23.7	8.54	Carbamidomethyl [C93]	20661.3	248.78	0	55.614	2.04895e+08	797721208	1.54456e+08	4.35594e+07	5.27398e+08	1.04783e+08	1.30289e+08	3.39658e+08	5.59714e+07	2.28836e+08	286811976	7.45545e+07	2.5336e+08	1.82665e+08	1.66623e+08	2.57583e+08	2.81841e+08	1.22565e+08	1.96047	1.12128	0.794451	1.96734e+08	3.85691e+08	2.00883e+08	2.25247e+08	2.20663e+08	1.75306e+08
Afu3g01340	Afu3g01340 AspGDID:ASPL0000104654 COORDS:Chr3_A_fumigatus_Af293:326992-326485C, translated using codon table 1 (146 amino acids) Uncharacterized ORF; Has domain(s) with predicted carbon-sulfur lyase activity and role in metabolic process	27	154	4	4	0	146	16.3	7.08	Carbamidomethyl [C10; C12]	21339.5	196.13	0	27.01	6.63598e+07	1.49222e+08	88769449	3.31437e+07	3.39527e+07	3.99351e+07	7.93139e+07	7.08841e+07	7.56202e+07	2.12689e+08	278164176	5.9632e+07	8.75988e+07	8.85371e+07	3.61576e+07	1.23091e+08	1.26686e+08	3.4924e+07	0.552877	0.504168	0.793175	1.83495e+08	1.0145e+08	7.07645e+07	3.56772e+07	9.49006e+07	75272748
Afu4g12750	Afu4g12750 AspGDID:ASPL0000106981 COORDS:Chr4_A_fumigatus_Af293:3344997-3342675C, translated using codon table 1 (750 amino acids) Uncharacterized ORF; Ortholog(s) have role in deadenylation-dependent decapping of nuclear-transcribed mRNA, nuclear-transcribed mRNA poly(A) tail shortening and CCR4-NOT core complex, P-body, cytosol, nucleus localization	8	139	6	6	0	750	84.8	6.99		12845.1	148.8	0	26.595	8.50481e+07	2.01706e+08	3.15012e+07	8.90807e+07	1.94113e+08	5.60405e+07	2.15294e+08	396472225	59248459	6.41868e+07	2.25073e+08	1.08529e+07	1.18359e+08	1.78521e+08	4.64394e+07	2.46461e+08	572647218	27986292	1.06045	0.988101	0.792137	1.00038e+08	1.06085e+08	1.1444e+08	1.13078e+08	2.82365e+08	2.23672e+08
Afu2g09090	Afu2g09090 AspGDID:ASPL0000103627 COORDS:Chr2_A_fumigatus_Af293:2331389-2330253C, translated using codon table 1 (311 amino acids) Uncharacterized ORF; Ortholog(s) have role in mitochondrion inheritance, negative regulation of proteolysis, protein folding, replicative cell aging and mitochondrial inner membrane, peroxisomal importomer complex, plasma membrane localization	32	386	10	10	0	311	34.3	10.02	Carbamidomethyl [C124]	41084.5	485.94	0	68.228	129698615	2.35048e+08	1.2665e+08	7.59458e+07	1.66487e+08	1.64838e+08	2.95785e+08	1.36686e+08	176680100	1.24923e+08	1.00285e+08	8.59256e+07	1.34346e+08	149085611	1.67777e+08	2.91137e+08	326574325	1.52217e+08	1.57938	0.902622	0.791179	1.03711e+08	1.63799e+08	1.50403e+08	1.35757e+08	2.56643e+08	2.0305e+08
Afu7g03740	cyp51B AspGDID:ASPL0000110069 COORDS:Chr7_A_fumigatus_Af293:806031-804301C, translated using codon table 1 (524 amino acids) Verified ORF; Putative 14-alpha demethylase with a predicted role in ergosterol biosynthesis; transcript upregulated in response to amphotericin B; SrbA-regulated during hypoxia	18	203	8	8	0	524	58.9	7.75	Oxidation [M384]	25142.2	261.52	0	57.227	1.0508e+07	6.31073e+07	2914586	4.61343e+07	2.68876e+08	5.40525e+07	1.46787e+08	2.49395e+08	3.90412e+07	1.00535e+07	9.28063e+07	1.73049e+06	8.08583e+07	2.07742e+08	4.6204e+07	193439287	2.95541e+08	6.14136e+07	0.731711	1.10232	0.790748	3.48635e+07	2.551e+07	1.11601e+08	1.23021e+08	1.83465e+08	1.45074e+08
Afu6g02440	Afu6g02440 AspGDID:ASPL0000108699 COORDS:Chr6_A_fumigatus_Af293:459025-459857W, translated using codon table 1 (160 amino acids) Uncharacterized ORF; 60s ribosomal protein L24; ortholog of <i>S. cerevisiae</i> RPL24A and RPL24B; transcript induced by exposure to human airway epithelial cells	42	578	11	11	0	160	18	11.31		60028.8	634.31	0	51.829	7.13323e+08	1.90845e+09	6.05309e+08	1.16497e+09	3.26379e+09	1.18289e+09	1.31116e+09	8.02103e+08	7.16563e+08	6.46781e+08	1.05142e+09	4.57375e+08	1.39551e+09	2.27392e+09	1.15066e+09	9.97083e+08	1.94617e+09	6.48108e+08	1.49709	1.16422	0.787954	7.18526e+08	1.07569e+09	1.6067e+09	1.87055e+09	1.19712e+09	9.43277e+08
Afu7g05740	Afu7g05740 AspGDID:ASPL0000110266 COORDS:Chr7_A_fumigatus_Af293:1404497-1405787W, translated using codon table 1 (340 amino acids) Verified ORF; Putative NAD-dependent malate dehydrogenase; protein abundant in conidia; immunoreactive; reacts with rabbit immunosera exposed to A. fumigatus conidia; induced by L-tyrosine; transcript downregulated in response to hypoxia	62	932	16	16	0	340	35.9	9.09	Oxidation [M250; M252]	113323	1317.99	0	114.335	2.80402e+08	2.14086e+08	2.33212e+08	4.49456e+08	4.4496e+08	3.33603e+08	8.18566e+08	4.13596e+08	4.03895e+08	3.11286e+08	387250324	1.07786e+08	2.72319e+09	5.07641e+08	2.92938e+08	1.00421e+09	7.55081e+08	3.2106e+08	0.902493	0.348496	0.786435	2.68774e+08	2.42567e+08	1.17459e+09	4.0934e+08	6.93449e+08	5.45352e+08
Afu1g02410	Afu1g02410 AspGDID:ASPL0000101411 COORDS:Chr1_A_fumigatus_Af293:702057-703574W, translated using codon table 1 (469 amino acids) Uncharacterized ORF; Ortholog(s) have ATP-dependent 3'-5' DNA helicase activity, ATP-dependent 5'-3' DNA helicase activity	19	275	7	7	0	469	51.3	5.83	Carbamidomethyl [C225]	38298.6	402.86	0	43.217	263704888	5.639e+08	1.56967e+08	119055526	459877004	1.29514e+08	2.99827e+08	3.19914e+08	1.22837e+08	4.67748e+08	775319671	8.53441e+07	3.64996e+08	4.36458e+08	2.04092e+08	368892012	482083999	9.41704e+07	0.741165	0.70454	0.785676	4.42804e+08	3.28191e+08	3.35182e+08	2.36149e+08	3.15049e+08	2.47526e+08
Afu3g06901	Afu3g06901 AspGDID:ASPL0000361429 COORDS:Chr3_A_fumigatus_Af293:1720568-1721035W, translated using codon table 1 (88 amino acids) Uncharacterized ORF; Ortholog(s) have P-P-bond-hydrolysis-driven protein transmembrane transporter activity, protein transporter activity, structural molecule activity	22	57	2	2	0	88	9.9	9.83		13916	12.83	0	9.622	4.138e+07	80135235	2.47456e+07	2.32029e+07	127547468	41075933	5.75607e+07	6.73228e+07	23706761	31988376	9.14425e+07	8.13672e+06	4.71471e+07	85561817	4.2901e+07	5.47633e+07	106549806	27846117	1.11168	1.09234	0.78553	4.38559e+07	4.87536e+07	5.85366e+07	6.39421e+07	6.30531e+07	4.95301e+07
Afu6g02960	Afu6g02960 AspGDID:ASPL0000108752 COORDS:Chr6_A_fumigatus_Af293:615290-614806C, translated using codon table 1 (94 amino acids) Uncharacterized ORF; Ortholog(s) have mitochondrion localization	53	374	6	6	0	94	10.7	9.66	Carbamidomethyl [C19]	41751.3	538	0	65.403	3.00719e+07	2.91117e+07	3.88545e+07	1.48627e+08	1.71995e+08	1.90633e+08	3.68335e+08	1.66813e+08	2.37283e+08	5.27784e+07	4.80185e+07	3.65657e+07	3.15506e+08	3.17023e+08	248057954	3.56603e+08	389733138	2.37053e+08	0.713718	0.580585	0.785479	4.57875e+07	3.26794e+07	2.93529e+08	1.70418e+08	3.27796e+08	2.57477e+08
Afu8g04260	Afu8g04260 AspGDID:ASPL0000110761 COORDS:Chr8_A_fumigatus_Af293:945385-944445C, translated using codon table 1 (266 amino acids) Uncharacterized ORF; Ortholog(s) have protein transporter activity, role in filamentous growth, posttranslational protein targeting to membrane, translocation and Sec62/Sec63 complex, cell periphery localization	8	50	3	3	0	266	29.3	9.2		4465.62	54.29	0	12.363	3.11375e+07	4.75736e+07	1.59789e+07	1.23785e+07	4.35671e+07	1.08824e+07	34448514	3.46939e+07	1.07219e+07	70610451	7.07551e+07	17127637	2.42958e+07	3.30679e+07	23707968	4.91996e+07	30824122	2.16852e+07	0.597439	0.824308	0.785225	5.28311e+07	3.15634e+07	2.70239e+07	2.2276e+07	3.3903e+07	2.66215e+07
Afu2g14160	atg20 AspGDID:ASPL0000104131 COORDS:Chr2_A_fumigatus_Af293:3707349-3705181C, translated using codon table 1 (636 amino acids) Uncharacterized ORF; Putative autophagy protein; transcript up-regulated in conidia exposed to neutrophils	19	289	11	11	0	636	70.7	6.29		36362.1	397.77	0	97.792	8.40529e+07	1.64462e+08	8.19372e+07	9.56799e+07	65559490	1.30695e+08	273036601	1.09305e+08	169312076	1.81203e+08	1.337e+08	5.1957e+07	2.01085e+08	274546997	1.42493e+08	2.66254e+08	324746525	114184419	0.900758	0.47229	0.782282	1.22287e+08	1.10151e+08	2.06042e+08	9.73115e+07	2.35062e+08	1.83885e+08
Afu6g12300	Afu6g12300 AspGDID:ASPL0000109574 COORDS:Chr6_A_fumigatus_Af293:3095007-3092936C, translated using codon table 1 (478 amino acids) Verified ORF; RNP domain protein; conidia-enriched protein	11	46	4	4	0	478	51.7	9.55		7046.34	78.61	0	37.062	9.85599e+06	5616444	6.2736e+06			1.52324e+06		3.93066e+06		1.44088e+07	2.6484e+07	4.6076e+06	3.49313e+07	1.02193e+07	1.14771e+08	6.02776e+06	4612382	4.45011e+06	0.477931	0.0285748	0.781431	1.51668e+07	7.24868e+06	5.33071e+07	1.52324e+06	5.03008e+06	3.93066e+06
Afu1g06390	tef1 AspGDID:ASPL0000101807 COORDS:Chr1_A_fumigatus_Af293:1831593-1833461W, translated using codon table 1 (494 amino acids) Verified ORF; Putative translation elongation factor EF-1 alpha subunit; protein abundant in conidia; protein induced by heat shock	47	8388	27	27	0	494	53.8	9.1	Acetyl [S88(100); S196(100); S324(100); S440(100)]; Carbamidomethyl [C193; C444]; Oxidation [M62; M190; M309; M327; M437; M443]	1.39759e+06	15145	0	479.002	3.82807e+10	7.38282e+10	3.88758e+10	3.25316e+10	7.50404e+10	6.27479e+10	5.63412e+10	5.30145e+10	4.64248e+10	4.74615e+10	6.21969e+10	1.23747e+10	4.25037e+10	7.14001e+10	4.69704e+10	7.13185e+10	1.06543e+11	2.17241e+10	1.23724	1.05871	0.780521	4.06777e+10	5.03282e+10	5.36247e+10	5.67733e+10	6.65285e+10	5.19268e+10
Afu4g03322	Afu4g03322 AspGDID:ASPL0000365151 COORDS:Chr4_A_fumigatus_Af293:944673-943800C, translated using codon table 1 (257 amino acids) Uncharacterized ORF; Ortholog of <i>A. nidulans FGSC A4</i> : AN7177, <i>A. niger CBS 513.88</i> : An14g01990, <i>A. oryzae RIB40</i> : AO090011000139, <i>Aspergillus sydowii</i> : Aspsy1_0052594 and <i>Aspergillus terreus NIH2624</i> : ATET_02136	14	310	4	4	0	257	28.9	4.87	Oxidation [M138]	39231.1	341.08	0	59.579	9.9733e+07	9.19197e+07	4.36688e+07	4.0118e+07	2.62199e+07	2.31507e+07	4.21676e+08	2.51551e+08	259513547	1.28567e+08	109488071	6.25001e+07	1.09238e+08	7.95004e+07	9.63653e+07	5.30607e+08	5.08173e+08	1.58915e+08	0.782956	0.313881	0.778779	1.00185e+08	7.84405e+07	9.50344e+07	2.98295e+07	3.99232e+08	3.10913e+08
Afu5g02750	Afu5g02750 AspGDID:ASPL0000107455 COORDS:Chr5_A_fumigatus_Af293:720857-719993C, translated using codon table 1 (158 amino acids) Uncharacterized ORF; Cytochrome c oxidase subunit Va with a predicted role in oxidative phosphorylation; induced by exposure to artemisinin	43	543	9	9	0	158	18	5.68		65035.2	794.92	0	52.79	1.23785e+08	2.67272e+08	1.08586e+08	2.52287e+08	5.6323e+08	4.52295e+08	9.48372e+08	272657823	4.35404e+08	6.7884e+07	1.12404e+08	4.5321e+07	2.37163e+08	4.29694e+08	2.59074e+08	5.92753e+08	1.19681e+09	3.38231e+08	2.21464	1.36923	0.778474	7.5203e+07	1.66548e+08	3.08644e+08	4.22604e+08	709265255	5.52145e+08
Afu6g10990	Afu6g10990 AspGDID:ASPL0000109452 COORDS:Chr6_A_fumigatus_Af293:2708263-2706119C, translated using codon table 1 (695 amino acids) Uncharacterized ORF; Ortholog(s) have NADPH-hemoprotein reductase activity, role in cellular response to drug and endoplasmic reticulum localization	16	235	8	8	0	695	76.7	5.58	Carbamidomethyl [C583]; Oxidation [M547]	30079.9	347.55	0	65.53	4.72949e+07	1.76353e+08	4.84317e+07	1.91387e+07	1.7421e+08	7.40122e+07	5.62141e+07	1.11275e+08	3.66767e+07	3.07744e+07	3.11296e+07	4.03561e+07	4.69536e+07	3.90306e+07	8.3776e+07	1.02232e+08	7.9914e+07	8.11288e+07	2.66066	1.57493	0.775487	3.40867e+07	9.06932e+07	5.65867e+07	8.91203e+07	8.77582e+07	6.80554e+07
Afu6g07430	Afu6g07430 AspGDID:ASPL0000109105 COORDS:Chr6_A_fumigatus_Af293:1677465-1679554W, translated using codon table 1 (527 amino acids) Uncharacterized ORF; Putative pyruvate kinase; reacts with rabbit immunosera exposed to A. fumigatus conidia	41	1065	21	21	0	527	58.3	7.03	Acetyl [S4(100)]; Carbamidomethyl [C39; C499]; Oxidation [M14; M64; M140]	131477	1204.16	0	188.645	709382997	1.45225e+09	6.72117e+08	2.05149e+08	6.00246e+08	3.457e+08	9.1653e+08	1151069166	5.60612e+08	9.87828e+08	2.1998e+09	2.82573e+08	5.34046e+08	1.24748e+09	4.60094e+08	1.08018e+09	1.88669e+09	4.25431e+08	0.816595	0.513511	0.774758	1.15673e+09	9.44582e+08	7.47205e+08	3.83698e+08	1.13077e+09	8.7607e+08
Afu2g03400	Afu2g03400 AspGDID:ASPL0000103169 COORDS:Chr2_A_fumigatus_Af293:896513-897792W, translated using codon table 1 (335 amino acids) Uncharacterized ORF; Ortholog(s) have thiol-dependent ubiquitin-specific protease activity	21	440	7	7	0	335	37.4	6.2	Oxidation [M174; M249]	61342.5	620.62	0	66.15	1.65408e+08	2.00897e+08	162690284	1.9883e+08	2.3315e+08	1.43415e+08	3.25503e+08	2.39334e+08	1.6543e+08	2.32957e+08	2.07785e+08	1.01468e+08	2.04812e+08	2.70328e+08	2.13436e+08	317153630	4.66009e+08	1.60112e+08	0.975628	0.83563	0.774182	1.80737e+08	1.76332e+08	2.29525e+08	1.91798e+08	3.14425e+08	2.43422e+08
Afu7g03800	Afu7g03800 AspGDID:ASPL0000110075 COORDS:Chr7_A_fumigatus_Af293:840467-838652C, translated using codon table 1 (547 amino acids) Uncharacterized ORF; Ortholog of <i>A. nidulans FGSC A4</i> : AN4273, <i>A. niger CBS 513.88</i> : An13g00220, <i>A. oryzae RIB40</i> : AO090026000834, <i>Aspergillus wentii</i> : Aspwe1_0026252 and <i>Aspergillus sydowii</i> : Aspsy1_1088954	6	458	4	4	0	547	61.8	8.06		48483.7	520.83	0	20.95	2.91737e+08	3.59298e+08	1.9904e+08	1.37035e+08	1.15003e+08	1.57207e+08	3.18481e+08	2.02604e+08	2.07631e+08	293632152	1.62532e+08	1.82519e+08	2.16633e+08	3.7744e+08	1.91684e+08	3.33519e+08	4.79074e+08	1.29504e+08	1.33098	0.520829	0.773504	2.12894e+08	2.83358e+08	2.61919e+08	1.36415e+08	3.14032e+08	2.42905e+08
Afu4g12000	Afu4g12000 AspGDID:ASPL0000106907 COORDS:Chr4_A_fumigatus_Af293:3157670-3156237C, translated using codon table 1 (477 amino acids) Uncharacterized ORF; Putative phosphatidylinositol phospholipase C; transcript induced by exposure to human airway epithelial cells	21	246	7	7	0	477	54.6	6.25	Carbamidomethyl [C177; C377; C427]; Oxidation [M120]	26421.6	283.15	0	53.089	1.59561e+08	4.20269e+08	1.14817e+08	2.84559e+07	1.61002e+08	7.94932e+07	2.17772e+08	2.78228e+08	9.07964e+07	2.22374e+08	3.5646e+08	3.93691e+07	8.37334e+07	7.61238e+07	2.76885e+07	310535162	3.99128e+08	5.27605e+07	1.12365	1.43406	0.769646	2.06068e+08	2.31549e+08	6.25152e+07	8.96504e+07	2.54141e+08	1.95599e+08
Afu6g07540	Afu6g07540 AspGDID:ASPL0000109114 COORDS:Chr6_A_fumigatus_Af293:1715811-1713540C, translated using codon table 1 (548 amino acids) Uncharacterized ORF; Ortholog(s) have chaperonin-containing T-complex localization	35	834	22	21	1	548	59.8	5.52	Oxidation [M3; M13; M244; M293]; Acetyl [S8(99.2)]; Carbamidomethyl [C146; C258; C412; C529]	102499	1032.37	0	169.151	2.81696e+08	6.19741e+08	2.2173e+08	3.91635e+08	1.50459e+09	4.57404e+08	7.38224e+08	7.07062e+08	3.01001e+08	6.38369e+08	1.19759e+09	2.64452e+07	5.72921e+08	9.19701e+08	1.18771e+08	6.84921e+08	1.50315e+09	8.27444e+07	0.603073	1.46062	0.769013	6.20802e+08	3.74389e+08	5.37131e+08	7.84543e+08	7.56938e+08	5.82096e+08
Afu5g03310	Afu5g03310 AspGDID:ASPL0000107510 COORDS:Chr5_A_fumigatus_Af293:894116-893651C, translated using codon table 1 (131 amino acids) Uncharacterized ORF; Ortholog of <i>A. nidulans FGSC A4</i> : AN8200, <i>A. niger CBS 513.88</i> : An09g05630, <i>A. oryzae RIB40</i> : AO090102000535, <i>Aspergillus wentii</i> : Aspwe1_0030105 and <i>Aspergillus sydowii</i> : Aspsy1_0136711	50	948	7	7	0	131	14.1	8.4		162281	1853.85	0	158.579	1.28918e+08	1.05804e+08	1.46246e+08	3.39946e+08	2.92497e+08	3.76542e+08	7.57558e+08	2.74506e+08	6.24311e+08	2.15432e+08	2.64461e+08	8.46002e+07	451357865	8.74014e+08	4.28335e+08	6.67699e+08	1166959497	3.19575e+08	0.674884	0.575344	0.768893	1.88164e+08	1.26989e+08	5.84569e+08	3.36329e+08	7.18078e+08	5.52125e+08
Afu3g07360	Afu3g07360 AspGDID:ASPL0000105144 COORDS:Chr3_A_fumigatus_Af293:1850335-1851356W, translated using codon table 1 (303 amino acids) Uncharacterized ORF; Ortholog(s) have copper ion binding activity, role in cellular protein complex assembly, copper ion transport and mitochondrial inner membrane, plasma membrane localization	8	14	2	2	0	303	34.1	9.07		1191.02	14.99	0	9.554				1.03787e+06		1.35459e+06	7.29511e+06		3.17289e+06			997359	2.44376e+06	10734770	606649	1.23583e+07		1.2628e+06	#DIV/0!	0.26033	0.768514	997359	#DIV/0!	4.59506e+06	1.19623e+06	6.81055e+06	5.234e+06
Afu3g05570	Afu3g05570 AspGDID:ASPL0000104973 COORDS:Chr3_A_fumigatus_Af293:1350870-1348912C, translated using codon table 1 (547 amino acids) Uncharacterized ORF; Has domain(s) with predicted nucleic acid binding, zinc ion binding activity	36	475	13	13	0	547	58.6	8.25	Oxidation [M108; M110; M206; M284; M374; M512]; Phospho [S197(100); S252(100); S287(99.2); S431(99.4)]	72058.5	714.31	0	199.579	2.79157e+07	5.61752e+07	1.1301e+08	1.50056e+08	4.15341e+07	1.87004e+08	4.43438e+08	1.09137e+08	4.5567e+08	1.54623e+07	9.32884e+06	4.34808e+07	7.87126e+07	1.96351e+08	3.75898e+08	3.40239e+08	6.2612e+08	3.48606e+08	2.887	0.581592	0.766748	2.27573e+07	6.57003e+07	2.16987e+08	1.26198e+08	4.38322e+08	3.36082e+08
Afu2g03610	Afu2g03610 AspGDID:ASPL0000103188 COORDS:Chr2_A_fumigatus_Af293:961023-959122C, translated using codon table 1 (546 amino acids) Uncharacterized ORF; Putative inosine 5'-monophosphate (IMP) dehydrogenase; reacts with rabbit immunosera exposed to A. fumigatus conidia; transcript induced by exposure to human airway epithelial cells; snoRNA Afu-210 encoded within intron 2	17	168	8	8	0	546	57.9	6.73	Carbamidomethyl [C264]; Oxidation [M529]	22579.9	217.51	0	50.939	7.90002e+06	3.03341e+07	1.61543e+07	3.94015e+07	1.11929e+08	3.24708e+07	4.8192e+07	2.94997e+07	2.22907e+07	1.19654e+07	3.13664e+07	2.52744e+06	1.81443e+08	2.2381e+08	1.31924e+07	4.83596e+07	7.04045e+07	11661470	1.18598	0.439249	0.766585	1.52864e+07	1.81295e+07	1.39482e+08	6.12672e+07	4.34752e+07	3.33274e+07
Afu6g06750	Afu6g06750 AspGDID:ASPL0000109037 COORDS:Chr6_A_fumigatus_Af293:1474803-1476209W, translated using codon table 1 (272 amino acids) Uncharacterized ORF; 14-3-3 family protein; predicted gene pair with AFUA_2G03290 (artA)	39	279	8	6	3	272	30.7	4.92	Oxidation [M222]; Carbamidomethyl [C98]	36701.2	367.58	0	93.663	8.49198e+07	1.53875e+08	1.27314e+08	1.06886e+08	3.56493e+08	2.26591e+08	2.13131e+08	1.74801e+08	1.4161e+08	1.41776e+08	2.13632e+08	2.53067e+07	5.1395e+08	193153135	1.70436e+08	1.70293e+08	4.41653e+08	7.99231e+07	0.961635	0.786255	0.76538	1.26905e+08	1.22036e+08	2.92513e+08	2.2999e+08	2.30623e+08	1.76514e+08
Afu1g07540	Afu1g07540 AspGDID:ASPL0000101919 COORDS:Chr1_A_fumigatus_Af293:2122943-2124145W, translated using codon table 1 (350 amino acids) Uncharacterized ORF; Ortholog(s) have role in cellular response to drug and mitotic spindle midzone, nuclear envelope, proteasome regulatory particle, lid subcomplex, proteasome storage granule localization	30	20	7	7	0	350	39	6.01		2474.26	20.89	0	40.194	1.2474e+06	5.94286e+06	2.52926e+06	4582455	1.44165e+07	4975799	1.35146e+07	1.38726e+07	1450189	1.43333e+06	5.39672e+06	2.91408e+06	3.77594e+06	5.90782e+06	8.75132e+06	1.94044e+07	9.08234e+06	9.22991e+06	0.997474	1.30049	0.764579	3.24805e+06	3.23984e+06	6.14503e+06	7.99158e+06	1.25722e+07	9.61246e+06
Afu1g05200	tif32 AspGDID:ASPL0000101689 COORDS:Chr1_A_fumigatus_Af293:1488654-1485294C, translated using codon table 1 (1051 amino acids) Uncharacterized ORF; Eukaryotic translation initiation factor 3 subunit A	8	147	5	5	0	1051	120.2	9.39		27593	222.86	0	56.522	8.3584e+06	9.36082e+06	4.30308e+06	1.60174e+07	5.25721e+07	1.32593e+07	2.60241e+07	6.41183e+07	6.98752e+06	2.11966e+07	3.6896e+07	4.10353e+06	1.30383e+08	7.01269e+07	2.31597e+07	5.47536e+07	5.82634e+07	1.42002e+07	0.354078	0.365936	0.763496	2.07321e+07	7.34077e+06	7.45566e+07	2.72829e+07	4.24058e+07	3.23766e+07
Afu7g01000	Afu7g01000 AspGDID:ASPL0000109896 COORDS:Chr7_A_fumigatus_Af293:269163-267518C, translated using codon table 1 (493 amino acids) Uncharacterized ORF; Putative alcohol dehydrogenase involved in ethanol metabolism; predicted gene pair with AFUA_6G11430 (aldA); increased expression in biofilm; induced by L-tyrosine; induced in neutrophil-exposed conidia; repressed by gliotoxin exposure	15	48	6	6	0	493	53.7	6.61		6057.21	63.09	0	37.946				1.0923e+08	1.24683e+08	903005			1.21562e+06	572339	2.20378e+06	295372	2.58548e+07	4.00265e+06	4.94993e+06		2.24214e+06	946299	#DIV/0!	6.74615	0.762516	1.02383e+06	#DIV/0!	1.16025e+07	7.8272e+07	1.59422e+06	1.21562e+06
Afu1g09560	Afu1g09560 AspGDID:ASPL0000102022 COORDS:Chr1_A_fumigatus_Af293:2471314-2469899C, translated using codon table 1 (400 amino acids) Uncharacterized ORF; Ortholog(s) have TORC1 complex, TORC2 complex, cytosol, nucleus localization	22	83	6	6	0	400	43.7	6.42	Carbamidomethyl [C6; C390]; Acetyl [S2(100)]	13501.2	108.45	0	45.288	2.50455e+07	8.97156e+07	4.92891e+07	2.45547e+07	101919892	40697918	3.84092e+07	33360258	34957836	4.41926e+07	8.11598e+07	1.02445e+07	3.57455e+07	5.46181e+07	2.43064e+07	3.16813e+07	9.29186e+07	1.62375e+07	1.20984	1.45786	0.757805	4.5199e+07	5.46834e+07	3.82233e+07	5.57242e+07	4.69458e+07	3.55758e+07
Afu6g13200	atg2 AspGDID:ASPL0000109662 COORDS:Chr6_A_fumigatus_Af293:3337415-3344051W, translated using codon table 1 (2139 amino acids) Uncharacterized ORF; Autophagy regulatory protein; transcript up-regulated in conidia exposed to neutrophils	2	16	2	2	0	2139	233.2	5.26		2348.42	24.05	0	14.624	948271	3944884			4.6573e+06			1.66176e+06		3.69982e+06	4.20302e+06		1.6038e+06	2.31017e+06		2.60084e+06	1.7886e+06		0.619165	2.37983	0.757165	3.95142e+06	2.44658e+06	1.95699e+06	4.6573e+06	2.19472e+06	1.66176e+06
Afu6g07770	Afu6g07770 AspGDID:ASPL0000109137 COORDS:Chr6_A_fumigatus_Af293:1773673-1775224W, translated using codon table 1 (501 amino acids) Uncharacterized ORF; Putative alanine aminotransferase	35	301	13	13	0	501	55.1	5.96	Oxidation [M497]; Carbamidomethyl [C458]	40138.7	411.98	0	94.057	4.86707e+07	5.57935e+07	3.21777e+07	1.08567e+08	1.92844e+08	8.01744e+07	3.24103e+08	2.17192e+08	102706176	3.61264e+07	8.54306e+07	3.9374e+06	1.82509e+08	1.28366e+08	4.32896e+07	2.5962e+08	5.64004e+08	2.80013e+07	1.08883	1.07742	0.756201	4.18314e+07	4.55473e+07	1.18055e+08	1.27195e+08	2.83875e+08	2.14667e+08
Afu3g14470	Afu3g14470 AspGDID:ASPL0000105837 COORDS:Chr3_A_fumigatus_Af293:3843083-3841865C, translated using codon table 1 (385 amino acids) Uncharacterized ORF; Pyridoxal phosphate dependent enzyme; SrbA-regulated during hypoxia	8	30	2	2	0	385	41.2	6.1		5484.29	46.15	0	25.69	1.14871e+07	1.63845e+07	1.40014e+06	4.8613e+06	6.90705e+06	1.28232e+06	1.52762e+07	1.78551e+07	1.34129e+06	1.05835e+07	6.69164e+06	278859	1.26172e+07	1.20263e+07	881319	1.39079e+07	3.12859e+07	404996	1.66752	0.511293	0.755999	5.85134e+06	9.75724e+06	8.50827e+06	4.35022e+06	1.51996e+07	1.14909e+07
[truncated: 798 more rows]

## Sheet: PxylP_grxDvenusdtrx
															label-free quantification (LFQ) abundance PxylP:grxDvenusΔtrx									label-free quantification (LFQ) abundance wt
[truncated: 1,400 more rows]
